# Supplementary material for: Crystal structure, DFT and MEP study of (E)-2-{[(3-chloro­phen­yl)imino]­meth­yl}-6-methyl­phenol
Source: Acta Crystallogr E Crystallogr Commun. 2020 Jan 7;76(Pt 2):141–4. doi: 10.1107/S2056989019017353 (PMC7001826; doi:10.1107/S2056989019017353)
Supplement: Supplementary file 1 [file e-76-00141-sup1.cif]

##############################################################################
#                                                                            #
# This CIF contains the data in a paper accepted for publication in          #
# Acta Crystallographica Section E. It conforms to the requirements of       #
# Notes for Authors for Acta Crystallographica Section E, and has been       #
# peer reviewed under the auspices of the IUCr Commission on Journals.       #
#                                                                            #
# Full details of the Crystallographic Information File format               #
# are given in the paper "The Crystallographic Information File (CIF):       #
# a New Standard Archive File for Crystallography" by S. R. Hall, F. H.      #
# Allen and I. D. Brown [Acta Cryst. (1991), A47, 655-685].                  #
#                                                                            #
# The current version of the core CIF dictionary is obtainable from          #
# ftp://ftp.iucr.org/pub/cif_core.dic.                                       #
#                                                                            #
# Software is freely available for graphical display of the structure(s)     #
# in this CIF. For information consult the CIF software page                 #
# http://www.iucr.org/resources/cif/software.                                #
#                                                                            #
# This file may be used for bona fide research purposes within the           #
# scientific community so long as proper attribution is given to the journal # 
# article from which it was obtained.                                        #
#                                                                            #
##############################################################################
data_I
_audit_creation_method     'SHELXL-2016/6'
_journal_date_recd_electronic     2019-12-17
_journal_date_accepted     2019-12-31
_journal_name_full     'Acta Crystallographica, Section E'
_journal_year     2020
_journal_volume     76
_journal_issue      2
_journal_page_first     141
_journal_page_last     144
_journal_paper_category     GO
_journal_paper_doi     10.1107/S2056989019017353
_journal_coeditor_code     MW2154
_publ_contact_author_name     'Turganbay S. Iskenderov'
_publ_contact_author_address
;
Department of Chemistry, Taras Shecchenko National University of Kyiv, 64,
Vladimirska Str., Kiev 01601,
Ukraine
;
_publ_contact_author_email     'tiskenderov@ukr.net, hanifesa@omu.edu.tr'
_publ_contact_author_fax     '+380 44 2393393'
_publ_contact_author_phone     '+380 44 2393393'
_publ_section_title
;
Crystal structure, DFT and MEP study of
(<i>E</i>)-2-{[(3-chlorophenyl)imino]methyl}-6-methylphenol
;
loop_
    _publ_author_name
    _publ_author_footnote
    _publ_author_address
    'Sara\,co\(glu, Hanife' .
;
Ondokuz May\?is University, Educational Faculty,
Department of Mathematic and Science Education, 55139, Samsun, Turkey
;
    'Do\(gan, Onur Erman' .
;
Ondokuz May\?is University, Faculty of Arts and Sciences,
Department of Chemistry, 55139, Samsun,
Turkey
;
    'A\(gar, Tu\(ggan' .
;
Yeditepe University, Department of Chemical Engineering, 34755, Istanbul,
Turkey
;
    'Dege, Necmi' .
;
Ondokuz May\?is University, Faculty of Arts and Sciences, Department of Physics,
55139, Samsun,
Turkey
;
    'Iskenderov, Turganbay S.' .
;
Department of Chemistry, Taras Shecchenko National University of Kyiv, 64,
Vladimirska Str., Kiev 01601,
Ukraine
;
_publ_section_synopsis
;
In the crystal structure of the title compound, molecules are linked through
C---H...O hydrogen bonds and C---H...\p interactions, forming chains parallel
to the [010] direction. The molecular geometry in the ground state was been
calculated using DFT. Additionally, frontier molecular orbital and molecular
electrostatic potential map analyses were performed.
;
_chemical_name_systematic
;
(<i>E</i>)-2-{[(3-Chlorophenyl)imino]methyl}-6-methylphenol
;
_chemical_name_common     ?
_chemical_formula_moiety     'C14 H12 Cl N O'
_chemical_formula_sum     'C14 H12 Cl N O'
_chemical_formula_iupac     'C14 H12 Cl N O'
_chemical_formula_weight     245.70
_chemical_melting_point     ?
_space_group_crystal_system     orthorhombic
_space_group_name_H-M_alt     'P b c a'
_space_group_name_Hall     '-P 2ac 2ab'
loop_
    _space_group_symop_operation_xyz
    'x, y, z'
    '-x+1/2, -y, z+1/2'
    'x+1/2, -y+1/2, -z'
    '-x, y+1/2, -z+1/2'
    '-x, -y, -z'
    'x-1/2, y, -z-1/2'
    '-x-1/2, y-1/2, z'
    'x, -y-1/2, z-1/2'
_cell_length_a     14.0717(8)
_cell_length_b     6.4811(4)
_cell_length_c     26.767(2)
_cell_angle_alpha     90
_cell_angle_beta     90
_cell_angle_gamma     90
_cell_volume     2441.1(3)
_cell_formula_units_Z     8
_cell_measurement_reflns_used     15471
_cell_measurement_theta_min     1.45
_cell_measurement_theta_max     25.17
_cell_measurement_temperature     296(2)
_exptl_crystal_description     'prism'
_exptl_crystal_colour     'orange'
_exptl_crystal_size_max     0.45
_exptl_crystal_size_mid     0.43
_exptl_crystal_size_min     0.38
_exptl_crystal_density_diffrn     1.337
_exptl_crystal_density_meas     ?
_exptl_crystal_density_method     ?
_exptl_crystal_F_000     1024
_exptl_absorpt_coefficient_mu     0.294
_exptl_absorpt_correction_type     integration
_exptl_absorpt_process_details
;
(X-RED32; Stoe & Cie, 2002)
;
_exptl_absorpt_correction_T_min     0.8204
_exptl_absorpt_correction_T_max     0.9071
_diffrn_ambient_temperature     296(2)
_diffrn_source     'sealed X-ray tube, 12 x 0.4 mm long-fine focus'
_diffrn_source_power     2.25
_diffrn_source_voltage     50
_diffrn_source_current     45
_diffrn_radiation_type     'Mo K\a'
_diffrn_radiation_wavelength     0.71073
_diffrn_radiation_monochromator     'plane graphite'
_diffrn_measurement_device_type     'Stoe IPDS 2'
_diffrn_measurement_device     '2-circle goniometer'
_diffrn_measurement_method     'rotation method'
_diffrn_detector     'image plate (34 cm diameter)'
_diffrn_detector_area_resol_mean     6.67
_diffrn_reflns_number     10011
_diffrn_reflns_av_R_equivalents     0.0330
_diffrn_reflns_av_unetI/netI     0.0210
_diffrn_reflns_theta_min     1.522
_diffrn_reflns_theta_max     24.607
_diffrn_reflns_theta_full     24.607
_diffrn_measured_fraction_theta_max     0.996
_diffrn_measured_fraction_theta_full     0.996
_diffrn_reflns_limit_h_min     -16
_diffrn_reflns_limit_h_max     16
_diffrn_reflns_limit_k_min     -6
_diffrn_reflns_limit_k_max     7
_diffrn_reflns_limit_l_min     -30
_diffrn_reflns_limit_l_max     31
_refine_special_details     ?
_reflns_number_total     2052
_reflns_number_gt     1669
_reflns_threshold_expression     'I > 2\s(I)'
_refine_ls_structure_factor_coef     Fsqd
_refine_ls_matrix_type     full
_refine_ls_R_factor_all     0.0493
_refine_ls_R_factor_gt     0.0393
_refine_ls_wR_factor_gt     0.1114
_refine_ls_wR_factor_ref     0.1167
_refine_ls_goodness_of_fit_ref     1.047
_refine_ls_restrained_S_all     1.047
_refine_ls_number_reflns     2052
_refine_ls_number_parameters     155
_refine_ls_number_restraints     0
_refine_ls_hydrogen_treatment     constr
_refine_ls_weighting_scheme     calc
_refine_ls_weighting_details
              'w=1/[\s^2^(Fo^2^)+(0.0666P)^2^+0.3364P] where P=(Fo^2^+2Fc^2^)/3'
_atom_sites_solution_hydrogens     geom
_atom_sites_solution_primary     other
_atom_sites_solution_secondary     ?
_refine_ls_shift/su_max     0.000
_refine_ls_shift/su_mean     0.000
_refine_diff_density_max     0.162
_refine_diff_density_min     -0.240
_refine_ls_extinction_method     none
_refine_ls_extinction_coef     .
loop_
    _atom_type_symbol
    _atom_type_description
    _atom_type_scat_dispersion_real
    _atom_type_scat_dispersion_imag
    _atom_type_scat_source
    'C' 'C' 0.0033 0.0016
                         'International Tables Vol C Tables 4.2.6.8 and 6.1.1.4'
    'H' 'H' 0.0000 0.0000
                         'International Tables Vol C Tables 4.2.6.8 and 6.1.1.4'
    'Cl' 'Cl' 0.1484 0.1585
                         'International Tables Vol C Tables 4.2.6.8 and 6.1.1.4'
    'N' 'N' 0.0061 0.0033
                         'International Tables Vol C Tables 4.2.6.8 and 6.1.1.4'
    'O' 'O' 0.0106 0.0060
                         'International Tables Vol C Tables 4.2.6.8 and 6.1.1.4'
_computing_data_collection
;
X-AREA (Stoe & Cie, 2002)
;
_computing_cell_refinement
;
X-AREA (Stoe & Cie, 2002)
;
_computing_data_reduction
;
X-RED32 (Stoe & Cie, 2002)
;
_computing_structure_solution
;
SHELXT2018 (Sheldrick, 2015a)
;
_computing_structure_refinement
;
SHELXL2018 (Sheldrick, 2015b)
;
_computing_molecular_graphics
;
ORTEP-3 for Windows (Farrugia, 2012)
;
_computing_publication_material
;
Mercury (Macrae <i>et al.</i>,  2006), WinGX (Farrugia, 2012)
and PLATON (Spek, 2009)
;
loop_
    _atom_site_type_symbol
    _atom_site_label
    _atom_site_fract_x
    _atom_site_fract_y
    _atom_site_fract_z
    _atom_site_U_iso_or_equiv
    _atom_site_adp_type
    _atom_site_calc_flag
    _atom_site_occupancy
    _atom_site_disorder_assembly
    _atom_site_disorder_group
    Cl Cl1 0.33517(5) 0.79127(10) 0.03649(2) 0.0888(3) Uani d 1 . .
    C C12 0.32979(13) 0.7525(3) 0.13616(8) 0.0632(5) Uani d 1 . .
    H H12 0.296569 0.876559 0.136229 0.076 Uiso calc 1 . .
    C C13 0.35979(13) 0.6646(3) 0.09213(7) 0.0565(5) Uani d 1 . .
    C C11 0.35033(14) 0.6518(3) 0.18009(8) 0.0655(5) Uani d 1 . .
    H H11 0.330163 0.707801 0.210266 0.079 Uiso calc 1 . .
    C C14 0.40948(13) 0.4816(3) 0.09088(7) 0.0554(5) Uani d 1 . .
    H H14 0.428370 0.425004 0.060536 0.067 Uiso calc 1 . .
    C C9 0.43105(12) 0.3826(3) 0.13554(6) 0.0501(4) Uani d 1 . .
    C C10 0.40037(13) 0.4690(3) 0.18002(7) 0.0581(5) Uani d 1 . .
    H H10 0.413635 0.403110 0.210087 0.070 Uiso calc 1 . .
    C C8 0.51952(12) 0.1055(3) 0.10169(7) 0.0533(4) Uani d 1 . .
    H H8 0.511386 0.163728 0.070226 0.064 Uiso calc 1 . .
    N N1 0.48348(10) 0.1964(2) 0.13929(5) 0.0524(4) Uani d 1 . .
    C C4 0.60571(14) -0.1837(3) 0.06298(7) 0.0617(5) Uani d 1 . .
    H H4 0.594284 -0.124767 0.031869 0.074 Uiso calc 1 . .
    C C5 0.57270(12) -0.0849(3) 0.10589(6) 0.0507(4) Uani d 1 . .
    C C3 0.65470(14) -0.3660(3) 0.06587(8) 0.0658(5) Uani d 1 . .
    H H3 0.676683 -0.430204 0.037024 0.079 Uiso calc 1 . .
    C C6 0.59085(12) -0.1759(3) 0.15252(6) 0.0511(4) Uani d 1 . .
    O O1 0.56117(10) -0.0861(2) 0.19521(4) 0.0668(4) Uani d 1 . .
    H H1 0.533250 0.021525 0.188623 0.100 Uiso calc 1 . .
    C C2 0.67106(13) -0.4535(3) 0.11231(8) 0.0631(5) Uani d 1 . .
    H H2 0.703893 -0.577825 0.114078 0.076 Uiso calc 1 . .
    C C1 0.64031(13) -0.3625(3) 0.15602(7) 0.0563(5) Uani d 1 . .
    C C7 0.65775(16) -0.4616(4) 0.20614(9) 0.0763(6) Uani d 1 . .
    H H7A 0.694377 -0.585261 0.201724 0.114 Uiso calc 1 . .
    H H7B 0.598004 -0.495240 0.221426 0.114 Uiso calc 1 . .
    H H7C 0.691973 -0.367515 0.227197 0.114 Uiso calc 1 . .
loop_
    _atom_site_aniso_label
    _atom_site_aniso_U_11
    _atom_site_aniso_U_22
    _atom_site_aniso_U_33
    _atom_site_aniso_U_12
    _atom_site_aniso_U_13
    _atom_site_aniso_U_23
    Cl1 0.1145(5) 0.0730(4) 0.0790(4) 0.0241(3) -0.0112(3) 0.0176(3)
    C12 0.0587(11) 0.0503(11) 0.0807(15) 0.0027(9) 0.0037(9) -0.0065(10)
    C13 0.0583(10) 0.0475(11) 0.0637(11) 0.0008(8) -0.0049(8) 0.0044(9)
    C11 0.0684(12) 0.0645(13) 0.0635(12) 0.0014(10) 0.0096(9) -0.0150(10)
    C14 0.0651(11) 0.0511(11) 0.0502(10) 0.0032(9) -0.0001(8) 0.0002(8)
    C9 0.0527(9) 0.0450(10) 0.0526(9) -0.0037(8) -0.0025(7) 0.0014(8)
    C10 0.0644(11) 0.0594(12) 0.0506(10) -0.0040(9) 0.0028(8) -0.0030(9)
    C8 0.0620(11) 0.0483(10) 0.0498(9) -0.0007(8) -0.0023(8) 0.0062(8)
    N1 0.0595(9) 0.0461(9) 0.0517(8) 0.0007(7) -0.0021(6) 0.0006(7)
    C4 0.0693(11) 0.0610(13) 0.0546(11) 0.0007(10) 0.0075(9) 0.0022(9)
    C5 0.0545(9) 0.0454(10) 0.0520(10) -0.0020(8) 0.0018(7) 0.0011(8)
    C3 0.0676(12) 0.0597(12) 0.0702(13) 0.0030(10) 0.0129(9) -0.0078(10)
    C6 0.0532(9) 0.0483(11) 0.0518(10) -0.0016(8) -0.0018(7) 0.0006(8)
    O1 0.0889(10) 0.0615(9) 0.0500(7) 0.0148(7) -0.0033(6) 0.0003(6)
    C2 0.0545(10) 0.0492(11) 0.0854(14) 0.0022(8) 0.0064(9) 0.0017(10)
    C1 0.0521(9) 0.0512(11) 0.0655(11) -0.0010(8) -0.0028(8) 0.0064(9)
    C7 0.0836(15) 0.0674(14) 0.0779(14) 0.0115(11) -0.0107(11) 0.0173(11)
_geom_special_details
;
 All esds (except the esd in the dihedral angle between two l.s. planes)
 are estimated using the full covariance matrix.  The cell esds are taken
 into account individually in the estimation of esds in distances, angles
 and torsion angles; correlations between esds in cell parameters are only
 used when they are defined by crystal symmetry.  An approximate (isotropic)
 treatment of cell esds is used for estimating esds involving l.s. planes.
;
loop_
    _geom_bond_atom_site_label_1
    _geom_bond_atom_site_label_2
    _geom_bond_site_symmetry_2
    _geom_bond_distance
    _geom_bond_publ_flag
    Cl1 C13 . 1.7357(19) ?
    C12 C13 . 1.375(3) ?
    C12 C11 . 1.376(3) ?
    C12 H12 . 0.9300 ?
    C13 C14 . 1.377(3) ?
    C11 C10 . 1.378(3) ?
    C11 H11 . 0.9300 ?
    C14 C9 . 1.390(2) ?
    C14 H14 . 0.9300 ?
    C9 C10 . 1.385(2) ?
    C9 N1 . 1.418(2) ?
    C10 H10 . 0.9300 ?
    C8 N1 . 1.271(2) ?
    C8 C5 . 1.448(2) ?
    C8 H8 . 0.9300 ?
    C4 C3 . 1.370(3) ?
    C4 C5 . 1.395(2) ?
    C4 H4 . 0.9300 ?
    C5 C6 . 1.404(2) ?
    C3 C2 . 1.386(3) ?
    C3 H3 . 0.9300 ?
    C6 O1 . 1.348(2) ?
    C6 C1 . 1.399(3) ?
    O1 H1 . 0.8200 ?
    C2 C1 . 1.380(3) ?
    C2 H2 . 0.9300 ?
    C1 C7 . 1.507(3) ?
    C7 H7A . 0.9600 ?
    C7 H7B . 0.9600 ?
    C7 H7C . 0.9600 ?
loop_
    _geom_angle_atom_site_label_1
    _geom_angle_atom_site_label_2
    _geom_angle_atom_site_label_3
    _geom_angle_site_symmetry_1
    _geom_angle_site_symmetry_3
    _geom_angle
    _geom_angle_publ_flag
    C13 C12 C11 . . 118.11(18) ?
    C13 C12 H12 . . 120.9 ?
    C11 C12 H12 . . 120.9 ?
    C12 C13 C14 . . 122.25(18) ?
    C12 C13 Cl1 . . 118.56(15) ?
    C14 C13 Cl1 . . 119.19(15) ?
    C12 C11 C10 . . 120.94(18) ?
    C12 C11 H11 . . 119.5 ?
    C10 C11 H11 . . 119.5 ?
    C13 C14 C9 . . 119.17(17) ?
    C13 C14 H14 . . 120.4 ?
    C9 C14 H14 . . 120.4 ?
    C10 C9 C14 . . 118.98(17) ?
    C10 C9 N1 . . 116.45(16) ?
    C14 C9 N1 . . 124.57(16) ?
    C11 C10 C9 . . 120.54(18) ?
    C11 C10 H10 . . 119.7 ?
    C9 C10 H10 . . 119.7 ?
    N1 C8 C5 . . 122.65(16) ?
    N1 C8 H8 . . 118.7 ?
    C5 C8 H8 . . 118.7 ?
    C8 N1 C9 . . 123.07(15) ?
    C3 C4 C5 . . 121.12(18) ?
    C3 C4 H4 . . 119.4 ?
    C5 C4 H4 . . 119.4 ?
    C4 C5 C6 . . 118.61(16) ?
    C4 C5 C8 . . 119.96(16) ?
    C6 C5 C8 . . 121.42(16) ?
    C4 C3 C2 . . 119.16(19) ?
    C4 C3 H3 . . 120.4 ?
    C2 C3 H3 . . 120.4 ?
    O1 C6 C1 . . 118.05(15) ?
    O1 C6 C5 . . 121.05(16) ?
    C1 C6 C5 . . 120.90(16) ?
    C6 O1 H1 . . 109.5 ?
    C1 C2 C3 . . 122.26(18) ?
    C1 C2 H2 . . 118.9 ?
    C3 C2 H2 . . 118.9 ?
    C2 C1 C6 . . 117.95(17) ?
    C2 C1 C7 . . 121.44(18) ?
    C6 C1 C7 . . 120.61(17) ?
    C1 C7 H7A . . 109.5 ?
    C1 C7 H7B . . 109.5 ?
    H7A C7 H7B . . 109.5 ?
    C1 C7 H7C . . 109.5 ?
    H7A C7 H7C . . 109.5 ?
    H7B C7 H7C . . 109.5 ?
loop_
    _geom_torsion_atom_site_label_1
    _geom_torsion_atom_site_label_2
    _geom_torsion_atom_site_label_3
    _geom_torsion_atom_site_label_4
    _geom_torsion_site_symmetry_1
    _geom_torsion_site_symmetry_2
    _geom_torsion_site_symmetry_3
    _geom_torsion_site_symmetry_4
    _geom_torsion
    _geom_torsion_publ_flag
    C11 C12 C13 C14 . . . . -0.3(3) ?
    C11 C12 C13 Cl1 . . . . -179.48(15) ?
    C13 C12 C11 C10 . . . . 0.6(3) ?
    C12 C13 C14 C9 . . . . -0.6(3) ?
    Cl1 C13 C14 C9 . . . . 178.56(14) ?
    C13 C14 C9 C10 . . . . 1.2(3) ?
    C13 C14 C9 N1 . . . . -178.54(16) ?
    C12 C11 C10 C9 . . . . -0.1(3) ?
    C14 C9 C10 C11 . . . . -0.9(3) ?
    N1 C9 C10 C11 . . . . 178.88(16) ?
    C5 C8 N1 C9 . . . . -179.81(15) ?
    C10 C9 N1 C8 . . . . -176.76(17) ?
    C14 C9 N1 C8 . . . . 3.0(3) ?
    C3 C4 C5 C6 . . . . 0.2(3) ?
    C3 C4 C5 C8 . . . . -178.79(17) ?
    N1 C8 C5 C4 . . . . 176.22(18) ?
    N1 C8 C5 C6 . . . . -2.7(3) ?
    C5 C4 C3 C2 . . . . 0.3(3) ?
    C4 C5 C6 O1 . . . . 179.49(16) ?
    C8 C5 C6 O1 . . . . -1.6(3) ?
    C4 C5 C6 C1 . . . . -0.5(3) ?
    C8 C5 C6 C1 . . . . 178.43(16) ?
    C4 C3 C2 C1 . . . . -0.5(3) ?
    C3 C2 C1 C6 . . . . 0.2(3) ?
    C3 C2 C1 C7 . . . . 179.21(19) ?
    O1 C6 C1 C2 . . . . -179.65(16) ?
    C5 C6 C1 C2 . . . . 0.3(3) ?
    O1 C6 C1 C7 . . . . 1.3(3) ?
    C5 C6 C1 C7 . . . . -178.70(17) ?
loop_
    _geom_hbond_atom_site_label_D
    _geom_hbond_atom_site_label_H
    _geom_hbond_atom_site_label_A
    _geom_hbond_site_symmetry_A
    _geom_hbond_distance_DH
    _geom_hbond_distance_HA
    _geom_hbond_distance_DA
    _geom_hbond_angle_DHA
    O1 H1 N1 . 0.82 1.88 2.605(2) 147.6
    C10 H10 O1 4_655 0.93 2.56 3.402(2) 150.7
    C2 H2 'Cg1' 7_755 0.93 2.75 3.561(2) 147
    C12 H12 'Cg2' 7_665 0.93 2.78 3.589(2) 147
_shelx_space_group_comment
;
The symmetry employed for this shelxl refinement is uniquely defined
by the following loop, which should always be used as a source of
symmetry information in preference to the above space-group names.
They are only intended as comments.
;
_shelx_estimated_absorpt_T_min     ?
_shelx_estimated_absorpt_T_max     ?
_shelx_hkl_file
;
  -2   0   0  849.64    6.02   0
   2   0   0  874.32    6.05   0
   4   0   0 8637.19   13.77   0
  -4   0   0 8259.85   13.44   0
  -6   0   0 1063.13    4.03   0
   6   0   0 1113.59    4.17   0
   8   0   0  182.75    1.70   0
  -8   0   0  178.34    1.58   0
 -10   0   0  109.06    1.32   0
  10   0   0  107.05    1.44   0
  12   0   0  402.86    2.30   0
 -12   0   0  393.04    2.21   0
 -14   0   0   10.85    0.90   0
 -16   0   0   16.69    1.01   0
  -2   1   0   62.59    1.76   0
   2   1   0   60.66    1.93   0
  -2  -1   0   62.84    1.90   0
  -4   1   0 5106.67   10.03   0
   4   1   0 5259.16   10.83   0
   4  -1   0 5348.57   10.26   0
  -4  -1   0 5124.30   10.55   0
   6   1   0   11.27    0.74   0
  -6  -1   0   12.05    0.87   0
   6  -1   0   12.58    0.79   0
  -6   1   0   12.13    0.81   0
  -8   1   0  602.75    2.92   0
   8  -1   0  640.20    2.80   0
   8   1   0  621.70    2.91   0
  -8  -1   0  621.90    2.94   0
  10   1   0    2.70    0.69   0
 -10  -1   0    4.51    0.78   0
  10  -1   0    3.76    0.76   0
 -10   1   0    6.17    0.77   0
 -12   1   0    3.25    0.94   0
 -12  -1   0    1.72    0.75   0
  12   1   0    2.13    0.74   0
 -14   1   0    0.49    0.83   0
 -14  -1   0    0.30    0.76   0
  14   1   0    1.87    0.97   0
 -16   1   0    5.04    0.94   0
 -16  -1   0    4.14    0.96   0
   0   2   0  258.30    3.32   0
   2   2   0  342.31    3.54   0
  -2  -2   0  363.17    3.59   0
  -4  -2   0   12.83    0.87   0
  -4   2   0   13.35    0.81   0
   4   2   0   12.67    1.06   0
   6   2   0 1038.44    4.30   0
  -6  -2   0 1061.11    4.16   0
  -6   2   0 1030.25    3.80   0
  -8   2   0   35.89    0.98   0
   8   2   0   37.03    1.07   0
  -8  -2   0   37.64    1.10   0
 -10   2   0   12.53    0.84   0
  10   2   0   13.06    0.82   0
 -10  -2   0   12.28    1.01   0
 -12  -2   0    1.85    0.78   0
 -12   2   0    0.20    0.80   0
  12   2   0    1.30    0.76   0
 -14   2   0    1.67    0.84   0
  14   2   0    0.54    0.84   0
 -14  -2   0    2.66    1.01   0
  -2  -3   0 3467.72   10.27   0
   2   3   0 3241.96   10.00   0
  -4   3   0   48.38    1.27   0
   4   3   0   48.92    1.34   0
  -4  -3   0   56.25    1.43   0
   6   3   0    2.31    0.81   0
  -6  -3   0    2.27    0.90   0
  -6   3   0    1.63    0.72   0
   8   3   0   34.24    1.19   0
  -8   3   0   34.06    1.09   0
  -8  -3   0   35.92    1.03   0
 -10  -3   0  424.17    2.68   0
  10   3   0  396.33    2.53   0
 -10   3   0  380.12    2.37   0
  12   3   0   42.18    1.17   0
 -12   3   0   38.45    1.14   0
 -12  -3   0   40.71    1.29   0
 -14   3   0    0.51    1.09   0
 -14  -3   0    0.27    1.06   0
  14   3   0    1.70    1.07   0
   0   4   0  104.06    1.86   0
  -2   4   0  197.02    2.12   0
   2   4   0  179.10    2.44   0
  -2  -4   0  194.68    2.45   0
  -4   4   0   -0.27    0.81   0
   4   4   0    0.65    0.89   0
  -4  -4   0    0.33    0.92   0
   6   4   0   30.59    1.18   0
  -6   4   0   28.75    1.13   0
  -6  -4   0   33.78    1.22   0
  -8   4   0   12.72    1.02   0
  -8  -4   0   14.90    1.06   0
   8   4   0   13.14    1.03   0
 -10  -4   0   48.71    1.35   0
  10   4   0   43.36    1.17   0
 -10   4   0   46.94    1.10   0
  12   4   0   10.37    1.24   0
 -12   4   0   10.48    1.11   0
 -12  -4   0   14.31    1.06   0
   2   5   0    5.04    1.12   0
  -2   5   0    6.15    0.96   0
  -4   5   0   10.63    1.18   0
   4   5   0    9.15    1.18   0
  -4  -5   0   10.41    1.24   0
  -6   5   0    6.18    0.98   0
   6   5   0    5.36    1.17   0
  -6  -5   0    6.22    1.08   0
  -8   5   0    0.13    0.87   0
  -8  -5   0    0.35    1.05   0
   8   5   0    0.44    1.02   0
  10   5   0    0.13    1.06   0
 -10  -5   0    0.32    1.06   0
 -10   5   0    0.19    0.86   0
 -12   5   0    0.06    1.14   0
  12   5   0    2.26    1.15   0
 -12  -5   0    1.86    1.19   0
   0   6   0    5.20    1.22   0
  -2   6   0    0.47    1.16   0
   2   6   0    0.77    1.25   0
  -2   6   0    0.06    1.11   0
  -4   6   0   68.20    1.49   0
   4   6   0   54.32    1.76   0
  -4   6   0   56.87    1.52   0
   6   6   0    1.07    1.19   0
  -6   6   0    0.39    1.06   0
  -6  -6   0    0.09    1.24   0
  -8  -6   0   59.75    1.79   0
  -8   6   0   57.48    1.55   0
   8   6   0   47.51    1.79   0
 -10   6   0   -0.02    1.17   0
  10   6   0    0.84    1.28   0
 -10  -6   0    1.54    1.45   0
  -2   7   0    7.08    1.33   0
   2   7   0    6.15    1.63   0
  -2   7   0    7.29    1.41   0
  -4   7   0    0.51    1.15   0
   4   7   0    0.56    1.44   0
  -4   7   0    0.96    1.30   0
  -6   7   0    1.64    1.36   0
   6   7   0    1.29    1.49   0
  -6   7   0    1.32    1.36   0
   1   1   1   14.40    1.17   0
  -1   1  -1   14.99    1.32   0
  -1  -1   1   17.11    1.59   0
   1   1  -1   14.32    1.53   0
  -1  -1  -1   15.03    1.32   0
   2   1  -1  625.25    5.51   0
  -2  -1   1  670.26    5.59   0
  -2  -1  -1  669.43    4.94   0
   2   1   1  662.62    4.96   0
  -2   1  -1  647.34    4.77   0
   2  -1   1  663.10    5.01   0
   3  -1   1 1588.72    6.28   0
   3   1   1 1559.50    6.71   0
  -3   1  -1 1534.31    6.44   0
  -3   1   1 1541.80    6.36   0
  -3  -1   1 1584.34    7.09   0
   3   1  -1 1528.58    6.89   0
  -3  -1  -1 1576.27    6.60   0
   4   1  -1 3626.92    9.33   0
  -4   1   1 3523.73    8.05   0
  -4  -1  -1 3729.43    8.99   0
   4   1   1 3489.54    8.52   0
  -4  -1   1 3627.19    9.43   0
   4  -1   1 3696.01    8.74   0
  -4   1  -1 3643.74    8.73   0
  -5   1   1   54.35    1.16   0
   5  -1   1   52.53    1.15   0
   5   1  -1   55.99    1.20   0
  -5  -1   1   50.18    1.16   0
   5   1   1   52.13    1.25   0
  -5  -1  -1   51.48    1.16   0
  -5   1  -1   54.49    1.13   0
   6   1  -1   36.70    0.96   0
  -6  -1   1   34.13    0.97   0
  -6  -1  -1   36.34    1.08   0
   6   1   1   37.53    0.98   0
  -6   1   1   36.99    1.13   0
  -6   1  -1   34.84    0.97   0
   6  -1   1   37.25    0.97   0
   7  -1   1   20.56    0.86   0
  -7   1   1   19.67    1.00   0
  -7  -1   1   20.45    0.98   0
  -7   1  -1   17.45    0.86   0
   7   1   1   17.78    0.84   0
   7   1  -1   18.96    0.84   0
  -7  -1  -1   18.53    0.84   0
   8  -1   1  314.81    2.05   0
  -8  -1  -1  311.46    2.07   0
  -8   1   1  296.51    2.12   0
   8   1  -1  303.49    2.05   0
   8   1   1  304.01    2.06   0
  -8   1  -1  306.13    2.02   0
  -8  -1   1  301.60    2.08   0
  -9   1   1   20.31    0.88   0
   9   1  -1   15.83    0.82   0
  -9  -1   1   17.63    0.84   0
   9   1   1   17.31    1.01   0
   9  -1   1   18.53    0.85   0
  -9  -1  -1   17.92    0.82   0
  -9   1  -1   16.99    1.05   0
 -10  -1  -1   17.35    0.95   0
  10  -1   1   17.74    0.83   0
  10   1   1   16.30    0.82   0
  10   1  -1   16.47    0.81   0
 -10   1  -1   16.53    0.87   0
 -10  -1   1   16.97    0.85   0
 -10   1   1   15.41    0.85   0
 -11   1  -1    0.16    0.72   0
 -11  -1   1    1.43    0.90   0
  11  -1   1    0.99    0.71   0
 -11  -1  -1    0.83    0.76   0
 -11   1   1    0.07    0.76   0
  11   1  -1   -0.82    0.87   0
  11   1   1    0.89    0.72   0
 -12  -1  -1   -0.02    0.73   0
  12  -1   1    0.12    0.77   0
 -12   1  -1   -0.02    0.78   0
  12   1   1    0.31    0.74   0
  12   1  -1   -0.38    0.69   0
 -12   1   1    0.07    0.80   0
 -12  -1   1    0.51    0.73   0
  13   1  -1    3.54    0.84   0
 -13  -1  -1    3.41    0.80   0
 -13   1  -1    3.01    0.98   0
  13   1   1    3.96    0.97   0
 -13   1   1    3.15    0.81   0
 -13  -1   1    3.48    0.83   0
 -14  -1  -1    1.42    0.79   0
 -14   1   1   -1.08    0.83   0
  14   1  -1    1.04    0.98   0
 -14  -1   1    0.01    0.99   0
 -14   1  -1    0.58    0.81   0
  14   1   1   -0.62    0.94   0
 -15  -1  -1    0.92    0.85   0
 -15   1   1   -0.35    0.86   0
 -15  -1   1    0.87    0.86   0
 -15   1  -1    0.27    0.87   0
  15   1   1    1.01    0.84   0
 -16   1  -1   -0.44    1.16   0
 -16  -1   1    1.46    0.92   0
 -16  -1  -1    2.64    1.13   0
 -16   1   1    1.80    0.94   0
  16   1   1    2.64    0.91   0
   0   2   1    1.69    0.98   0
   0   2  -1    0.68    1.09   0
  -1  -2   1  288.75    3.94   0
   1   2   1  282.82    3.23   0
   1   2  -1  275.22    3.92   0
  -1  -2  -1  291.61    3.18   0
   2   2   1  393.23    3.47   0
  -2  -2   1  436.74    4.17   0
  -2  -2  -1  430.38    3.66   0
   2   2  -1  392.93    4.16   0
  -2   2  -1  404.83    3.53   0
   3   2  -1   66.62    1.69   0
  -3  -2   1   68.81    1.68   0
   3   2   1   66.83    1.53   0
  -3  -2  -1   68.58    1.56   0
  -3   2  -1   66.53    1.49   0
   4   2  -1    0.73    0.89   0
   4   2   1    1.50    0.93   0
  -4  -2  -1    0.69    0.85   0
  -4  -2   1    0.97    0.90   0
  -4   2  -1    0.54    0.81   0
  -4   2   1    0.32    0.78   0
  -5   2  -1  264.99    2.16   0
  -5  -2  -1  277.05    2.40   0
   5   2  -1  271.87    2.53   0
  -5   2   1  276.53    2.13   0
  -5  -2   1  272.21    2.37   0
   5   2   1  273.47    2.31   0
  -6   2  -1 1647.19    4.82   0
  -6  -2  -1 1729.19    5.13   0
  -6   2   1 1645.28    4.71   0
  -6  -2   1 1699.66    5.48   0
   6   2   1 1664.07    5.06   0
   6   2  -1 1651.03    5.45   0
  -7  -2  -1  220.58    2.06   0
  -7   2   1  212.64    1.83   0
  -7   2  -1  207.35    1.74   0
  -7  -2   1  220.49    2.00   0
   7   2  -1  216.96    2.09   0
   7   2   1  218.91    2.05   0
   8   2  -1  318.62    2.34   0
  -8  -2  -1  319.68    2.14   0
  -8   2   1  327.27    2.05   0
  -8   2  -1  306.59    2.03   0
   8   2   1  316.36    2.15   0
  -8  -2   1  319.02    2.20   0
   9   2   1   26.98    1.05   0
  -9   2   1   29.31    0.97   0
  -9   2  -1   27.48    1.10   0
  -9  -2   1   28.40    0.94   0
  -9  -2  -1   28.27    0.95   0
   9   2  -1   27.65    0.92   0
  10   2  -1   42.17    1.00   0
 -10   2   1   39.34    1.01   0
 -10  -2  -1   42.12    1.00   0
  10   2   1   42.53    1.02   0
 -10  -2   1   42.59    1.01   0
 -10   2  -1   37.41    1.13   0
  11   2   1   22.78    0.96   0
 -11   2  -1   21.43    1.06   0
 -11  -2  -1   25.71    0.96   0
 -11  -2   1   25.78    1.09   0
 -11   2   1   24.36    0.91   0
  11   2  -1   25.41    0.96   0
 -12   2   1    3.99    0.83   0
 -12  -2   1    4.99    0.80   0
 -12  -2  -1    3.83    0.79   0
  12   2  -1    4.76    0.79   0
 -12   2  -1    4.78    0.97   0
  12   2   1    4.25    0.96   0
  13   2   1    4.04    0.81   0
 -13  -2   1    3.77    0.81   0
 -13  -2  -1    4.99    0.99   0
  13   2  -1    4.42    0.82   0
 -13   2   1    3.61    0.84   0
 -13   2  -1    2.97    0.82   0
 -14   2   1    1.54    1.03   0
  14   2  -1   -0.23    0.86   0
 -14  -2  -1    1.42    0.81   0
 -14   2  -1   -0.34    0.83   0
 -14  -2   1    0.53    1.02   0
  14   2   1    0.55    0.86   0
  15   2   1    1.43    0.90   0
 -15   2  -1    1.31    0.88   0
  15   2  -1   -0.61    0.89   0
 -15  -2  -1   -0.63    0.87   0
 -15  -2   1    1.16    1.09   0
 -15   2   1    1.73    1.06   0
  -1   3   1  593.71    3.80   0
   1   3   1  577.85    4.08   0
  -1   3  -1  581.68    4.13   0
  -1  -3  -1  581.84    3.98   0
   1   3  -1  567.20    4.72   0
   2   3   1   60.51    1.62   0
  -2  -3  -1   67.90    1.69   0
   2   3  -1   62.23    1.81   0
  -2  -3   1   70.72    1.91   0
  -3  -3   1    1.62    0.89   0
   3   3   1    1.43    0.89   0
   3   3  -1    1.74    1.01   0
  -3  -3  -1    1.44    0.89   0
  -3   3  -1    1.36    0.86   0
   4   3  -1    2.52    1.01   0
  -4   3  -1    3.01    0.85   0
   4   3   1    2.09    0.90   0
  -4  -3  -1    2.24    0.91   0
  -4  -3   1    2.24    0.85   0
  -5  -3   1    0.39    0.97   0
  -5   3  -1   -0.05    0.85   0
   5   3  -1    0.82    0.84   0
   5   3   1    0.19    0.68   0
  -5  -3  -1   -0.34    0.84   0
  -5   3   1    0.43    0.70   0
  -6   3   1    1.42    0.83   0
   6   3  -1    2.23    0.83   0
  -6  -3  -1    1.92    0.94   0
  -6  -3   1    2.12    0.84   0
   6   3   1    1.76    0.71   0
  -6   3  -1    1.96    0.72   0
  -7   3  -1    3.30    0.77   0
   7   3  -1    3.67    0.87   0
  -7  -3  -1    4.35    0.94   0
  -7   3   1    3.37    0.75   0
   7   3   1    2.94    0.77   0
  -7  -3   1    3.63    0.73   0
  -8  -3  -1    3.37    0.90   0
   8   3  -1    1.36    0.94   0
  -8   3   1   -0.18    0.85   0
  -8   3  -1    0.90    0.87   0
   8   3   1    0.54    0.77   0
  -8  -3   1    0.93    0.91   0
  -9  -3   1    6.58    0.85   0
   9   3   1    6.91    0.96   0
  -9  -3  -1    6.79    0.98   0
   9   3  -1    6.95    0.95   0
  -9   3  -1    6.98    0.80   0
  -9   3   1    6.46    0.95   0
 -10  -3   1   10.66    0.92   0
  10   3  -1   10.77    0.92   0
 -10  -3  -1    8.70    1.10   0
  10   3   1   11.06    0.94   0
 -10   3  -1    9.68    0.85   0
 -10   3   1    9.29    0.86   0
  11   3  -1   96.23    1.56   0
 -11   3   1   84.72    1.30   0
 -11   3  -1   83.19    1.46   0
 -11  -3   1   88.71    1.54   0
 -11  -3  -1   90.45    1.51   0
  11   3   1   86.28    1.45   0
 -12   3  -1    6.12    0.99   0
 -12  -3  -1    5.70    0.89   0
  12   3   1    5.51    1.02   0
 -12   3   1    4.91    0.86   0
  12   3  -1    7.19    1.10   0
 -12  -3   1    6.80    1.06   0
 -13   3  -1   -0.20    1.03   0
 -13  -3  -1    0.16    0.84   0
 -13   3   1   -0.45    1.00   0
 -13  -3   1    0.72    1.07   0
  13   3  -1    0.19    0.88   0
  13   3   1    1.09    0.85   0
 -14   3  -1    1.58    1.04   0
 -14  -3   1    0.76    0.86   0
 -14  -3  -1    0.29    1.06   0
  14   3   1    0.39    1.06   0
  14   3  -1    0.21    0.85   0
 -14   3   1   -0.20    0.83   0
 -15   3  -1   15.24    1.11   0
 -15  -3   1   18.75    1.31   0
 -15  -3  -1   20.47    1.34   0
  15   3   1   15.97    1.10   0
  15   3  -1   20.37    1.15   0
 -15   3   1   21.67    1.07   0
   0   4   1   99.86    1.72   0
   0   4  -1   97.40    1.95   0
  -1   4  -1    0.83    1.04   0
   1   4  -1   -0.32    1.10   0
   1   4   1   -0.17    1.00   0
  -1   4   1   -0.02    0.87   0
  -2   4   1  140.93    1.88   0
  -2  -4  -1  138.78    2.04   0
   2   4  -1  128.43    2.37   0
  -2   4  -1  138.36    1.96   0
   2   4   1  125.06    2.02   0
  -3   4  -1   48.64    1.31   0
   3   4  -1   48.77    1.58   0
  -3  -4   1   55.81    1.64   0
  -3  -4  -1   56.01    1.52   0
   3   4   1   50.80    1.43   0
   4   4   1    5.63    0.94   0
   4   4  -1    5.56    1.07   0
  -4  -4  -1    7.14    1.08   0
  -4  -4   1    7.42    1.15   0
  -4   4  -1    5.80    0.87   0
  -5   4   1   16.39    1.01   0
  -5  -4   1   19.27    1.22   0
   5   4  -1   15.62    1.20   0
  -5  -4  -1   19.55    1.11   0
   5   4   1   16.94    1.17   0
  -5   4  -1   16.86    1.02   0
   6   4   1   27.97    1.14   0
  -6   4   1   29.59    0.97   0
  -6   4  -1   27.12    0.98   0
  -6  -4   1   31.96    1.19   0
   6   4  -1   25.62    1.17   0
  -6  -4  -1   31.85    1.18   0
  -7  -4  -1   46.04    1.26   0
  -7   4   1   38.13    1.17   0
  -7  -4   1   42.62    1.28   0
   7   4  -1   39.46    1.25   0
  -7   4  -1   39.60    1.04   0
   7   4   1   40.73    1.23   0
   8   4  -1    0.82    0.97   0
  -8  -4   1    0.28    0.98   0
   8   4   1    0.82    0.96   0
  -8   4  -1    0.25    0.93   0
  -8  -4  -1    0.30    0.98   0
  -8   4   1    2.32    0.90   0
  -9  -4  -1   -0.44    0.96   0
   9   4  -1    0.24    0.94   0
  -9   4  -1    0.79    0.80   0
  -9   4   1   -0.04    0.92   0
  -9  -4   1    1.43    0.94   0
   9   4   1    0.51    0.93   0
  10   4   1    0.72    0.82   0
 -10  -4  -1    0.95    1.03   0
  10   4  -1    0.83    0.80   0
 -10  -4   1    1.08    1.05   0
 -10   4  -1    1.78    0.80   0
 -10   4   1    2.99    0.97   0
 -11  -4  -1   40.15    1.35   0
  11   4  -1   39.49    1.33   0
 -11  -4   1   40.65    1.36   0
 -11   4  -1   35.19    1.27   0
  11   4   1   40.93    1.15   0
 -11   4   1   42.97    1.07   0
 -12   4   1    1.61    1.05   0
 -12   4  -1    3.02    1.04   0
  12   4   1    1.58    0.88   0
 -12  -4   1    3.96    1.07   0
 -12  -4  -1    2.55    1.11   0
  12   4  -1    2.42    0.88   0
 -13   4  -1    4.93    1.13   0
  13   4   1    6.64    1.18   0
 -13  -4  -1    7.48    0.99   0
 -13   4   1    4.70    0.97   0
  13   4  -1    5.90    1.20   0
 -13  -4   1    6.04    1.03   0
   1   5  -1   20.27    1.31   0
  -1   5  -1   22.70    1.32   0
  -1   5   1   22.61    1.23   0
   1   5   1   21.11    1.26   0
   2   5  -1    2.80    1.21   0
  -2   5   1    4.12    1.06   0
   2   5   1    3.07    1.07   0
  -2   5  -1    4.16    1.07   0
  -2   5  -1    3.12    0.92   0
  -3   5  -1  104.95    1.76   0
  -3  -5  -1  121.39    1.91   0
   3   5  -1  105.25    2.18   0
   3   5   1  103.86    1.90   0
  -3   5  -1  121.39    1.72   0
  -3   5   1  119.20    1.72   0
   4   5   1   24.16    1.18   0
  -4   5  -1   23.89    1.19   0
  -4   5   1   24.65    1.13   0
  -4  -5   1   25.39    1.41   0
  -4  -5  -1   26.96    1.30   0
   4   5  -1   22.82    1.43   0
  -4   5   1   24.27    1.14   0
  -5  -5  -1   13.77    1.24   0
  -5  -5   1   12.45    1.13   0
   5   5  -1    9.98    1.23   0
  -5   5  -1   10.53    1.04   0
  -5   5   1   11.48    1.06   0
   5   5   1    9.57    1.06   0
   6   5  -1   59.06    1.70   0
  -6  -5  -1   73.25    1.63   0
  -6  -5   1   71.56    1.78   0
   6   5   1   54.30    1.47   0
  -6   5   1   60.43    1.21   0
  -6   5  -1   60.44    1.38   0
  -7  -5   1   32.83    1.34   0
  -7  -5  -1   33.36    1.30   0
   7   5   1   25.96    1.23   0
   7   5  -1   29.67    1.40   0
  -7   5   1   27.38    1.21   0
  -7   5  -1   26.44    1.20   0
   8   5   1   25.26    1.17   0
  -8   5  -1   23.31    1.01   0
   8   5  -1   24.39    1.36   0
  -8   5   1   22.52    1.20   0
  -8  -5  -1   26.44    1.28   0
  -8  -5   1   27.50    1.29   0
  -9  -5  -1    9.98    1.12   0
  -9  -5   1   10.20    1.15   0
  -9   5   1    8.47    0.90   0
   9   5  -1    8.14    1.08   0
  -9   5  -1    8.70    1.10   0
   9   5   1    9.08    1.21   0
 -10  -5  -1    1.17    1.09   0
 -10   5  -1    2.19    1.04   0
 -10   5   1    1.82    0.90   0
  10   5   1    1.47    1.07   0
  10   5  -1    1.60    1.05   0
 -10  -5   1    2.24    1.09   0
 -11  -5   1    1.04    1.15   0
 -11   5   1    1.74    0.88   0
 -11  -5  -1    0.23    1.15   0
  11   5   1   -0.23    1.09   0
  11   5  -1    0.76    1.10   0
 -11   5  -1    1.09    0.84   0
  12   5  -1    1.60    0.99   0
  12   5   1    2.57    1.16   0
 -12   5  -1    2.20    0.95   0
 -12  -5   1    2.30    1.20   0
 -12   5   1    1.91    1.15   0
 -12  -5  -1    1.91    0.98   0
   0   6  -1    3.83    1.44   0
   0   6   1    5.04    1.04   0
   1   6  -1   24.97    1.62   0
  -1   6   1   28.20    1.42   0
   1   6   1   27.41    1.40   0
  -1   6  -1   27.66    1.49   0
  -1   6  -1   28.14    1.48   0
   2   6  -1    2.21    1.30   0
  -2   6   1    1.60    1.21   0
  -2   6  -1    2.43    1.21   0
   2   6   1    1.54    1.17   0
  -2   6  -1    2.06    1.12   0
  -3   6  -1    3.51    1.05   0
  -3   6   1    3.16    1.06   0
  -3   6  -1    2.69    1.03   0
  -3   6   1    2.78    1.07   0
   3   6   1    2.39    1.15   0
   3   6  -1    3.14    1.45   0
  -4   6  -1   25.09    1.39   0
  -4   6  -1   24.70    1.25   0
   4   6   1   21.53    1.38   0
  -4   6   1   23.26    1.20   0
  -4   6   1   25.79    1.39   0
   4   6  -1   21.95    1.63   0
  -5   6   1   43.43    1.30   0
  -5   6   1   36.08    1.35   0
   5   6  -1   33.15    1.77   0
  -5   6  -1   44.98    1.34   0
  -5   6  -1   37.79    1.34   0
   5   6   1   34.36    1.60   0
  -5  -6  -1   41.67    1.61   0
   6   6   1    1.16    1.04   0
   6   6  -1    1.52    1.35   0
  -6   6   1    1.64    1.03   0
  -6  -6   1    1.48    1.24   0
  -6  -6  -1    0.55    1.26   0
  -6   6   1    0.61    1.05   0
  -6   6  -1    1.70    1.01   0
  -7  -6   1    6.90    1.34   0
   7   6  -1    5.83    1.40   0
  -7   6   1    4.28    1.13   0
  -7  -6  -1    7.61    1.31   0
   7   6   1    6.99    1.23   0
  -7   6  -1    6.55    1.14   0
  -8   6  -1    5.54    0.94   0
  -8  -6   1    5.41    1.22   0
   8   6  -1    4.43    1.34   0
  -8   6   1    3.34    1.18   0
  -8  -6  -1    5.94    1.20   0
   8   6   1    4.50    1.16   0
  -9   6   1    3.40    0.92   0
  -9   6  -1    4.01    0.96   0
  -9  -6   1    4.30    1.21   0
   9   6   1    3.56    1.17   0
   9   6  -1    4.13    1.33   0
  -9  -6  -1    5.05    1.23   0
  10   6   1    0.69    1.16   0
  10   6  -1    1.23    1.17   0
 -10  -6   1    0.87    1.25   0
   1   7  -1   43.09    2.37   0
  -1   7   1   41.88    1.83   0
  -1   7  -1   45.25    2.15   0
   1   7  -1   48.08    2.41   0
   1   7   1   47.68    1.84   0
  -1   7  -1   46.79    2.04   0
  -2   7  -1    0.89    1.42   0
  -2   7   1    1.24    1.29   0
  -2   7  -1    1.40    1.29   0
   2   7  -1    0.47    1.81   0
  -2   7   1    0.93    1.28   0
   2   7   1    0.75    1.41   0
   3   7   1   22.28    1.59   0
  -3   7  -1   23.53    1.52   0
  -3   7   1   24.51    1.49   0
  -3   7  -1   20.77    1.61   0
  -3   7   1   26.28    1.37   0
   3   7  -1   21.12    2.21   0
  -4   7  -1    2.21    1.32   0
   4   7  -1    2.38    1.87   0
  -4   7  -1    2.26    1.36   0
  -4   7   1    3.52    1.36   0
   4   7   1    1.62    1.47   0
  -4   7   1    2.15    1.18   0
   5   7  -1    0.18    1.73   0
   5   7   1    0.28    1.46   0
  -5   7  -1    0.44    1.36   0
  -5   7   1    0.71    1.18   0
  -5   7  -1    0.29    1.15   0
  -5   7   1    0.02    1.28   0
  -6   7  -1    0.62    1.15   0
  -6   7   1    0.27    1.19   0
  -6   7   1    1.16    1.15   0
  -6   7  -1   -0.55    1.16   0
   6   7  -1    0.29    1.65   0
   6   7   1    0.35    1.32   0
   0   0   2  234.70    4.66   0
   0   0  -2  231.43    4.50   0
  -1   0  -2   11.92    1.15   0
   1   0   2   11.65    1.17   0
  -2   0  -2  437.04    4.00   0
   2   0   2  446.78    4.13   0
  -3   0   2   77.27    1.64   0
  -3   0  -2   72.43    1.55   0
   3   0   2   74.18    1.68   0
  -4   0  -2  109.56    1.69   0
   4   0  -2  116.53    1.81   0
  -4   0   2  109.33    1.68   0
   4   0   2  112.60    1.67   0
   5   0  -2  139.33    1.62   0
   5   0   2  139.33    1.67   0
  -5   0   2  130.98    1.62   0
  -5   0  -2  136.65    1.69   0
  -6   0  -2  373.47    2.42   0
   6   0  -2  375.61    2.47   0
  -6   0   2  366.25    2.50   0
   6   0   2  386.62    2.48   0
  -7   0  -2    6.64    0.74   0
  -7   0   2    8.78    0.77   0
   7   0   2    6.07    0.89   0
   7   0  -2    6.88    0.74   0
   8   0  -2    0.84    0.85   0
  -8   0  -2    0.65    0.67   0
  -8   0   2    1.36    0.85   0
   8   0   2    0.43    0.66   0
  -9   0  -2    2.58    0.83   0
   9   0   2    1.34    0.69   0
   9   0  -2    2.26    0.70   0
  -9   0   2    2.13    0.71   0
  10   0   2    1.04    0.71   0
  10   0  -2    0.40    0.72   0
 -10   0  -2   -0.05    0.71   0
 -10   0   2    0.37    0.74   0
 -11   0   2   -0.44    0.73   0
 -11   0  -2    0.98    0.75   0
  11   0   2    0.38    0.74   0
 -12   0  -2   12.52    1.02   0
 -12   0   2   11.43    0.87   0
  12   0   2   13.24    0.85   0
 -13   0   2    2.99    0.97   0
  13   0   2    2.25    0.82   0
 -13   0  -2    2.26    0.82   0
 -14   0   2    4.92    0.99   0
 -14   0  -2    4.36    0.85   0
  14   0   2    3.90    0.87   0
 -15   0   2    2.14    0.85   0
  15   0   2    0.87    0.85   0
 -15   0  -2    1.04    0.87   0
 -16   0  -2    0.65    0.89   0
 -16   0   2    1.27    0.90   0
   1  -1   2 1259.62    8.98   0
  -1   1  -2 1249.65    8.86   0
   1   1  -2 1220.34   12.40   0
  -1  -1  -2 1325.93    7.26   0
  -1  -1   2 1271.25   12.10   0
   1   1   2 1311.98    7.04   0
  -2   1  -2  676.12    4.94   0
  -2  -1   2  706.91    6.02   0
   2  -1   2  711.62    5.15   0
   2   1  -2  682.20    6.07   0
   2   1   2  698.41    4.57   0
  -2  -1  -2  725.34    4.71   0
   3   1  -2 7893.63   15.90   0
  -3   1  -2 7432.06   13.92   0
   3   1   2 7948.49   14.17   0
  -3  -1   2 7775.30   15.76   0
   3  -1   2 7806.60   14.17   0
  -3  -1  -2 7939.53   13.93   0
   4   1  -2   96.03    1.85   0
   4   1   2   98.86    1.64   0
  -4  -1  -2   98.28    1.60   0
   4  -1   2   94.70    1.59   0
  -4   1  -2   93.04    1.57   0
  -4   1   2   97.39    1.61   0
  -4  -1   2   93.81    1.70   0
   5   1   2  243.19    2.16   0
  -5  -1  -2  244.41    2.07   0
  -5   1   2  251.72    2.06   0
  -5   1  -2  243.36    2.12   0
   5  -1   2  250.06    2.13   0
   5   1  -2  245.48    2.26   0
  -5  -1   2  242.88    2.32   0
   6   1  -2   32.59    0.94   0
  -6  -1  -2   34.36    0.98   0
  -6   1  -2   33.29    1.08   0
  -6  -1   2   32.28    1.07   0
   6   1   2   33.37    1.06   0
   6  -1   2   34.04    0.95   0
  -6   1   2   33.26    0.99   0
   7   1   2  103.49    1.35   0
   7  -1   2  108.93    1.36   0
  -7   1   2  103.11    1.32   0
   7   1  -2  106.73    1.45   0
  -7  -1   2  103.58    1.36   0
  -7   1  -2  104.68    1.37   0
  -7  -1  -2  103.04    1.48   0
   8   1   2  113.87    1.39   0
  -8  -1  -2  114.12    1.35   0
   8   1  -2  114.88    1.42   0
  -8  -1   2  112.21    1.39   0
  -8   1   2  113.79    1.37   0
  -8   1  -2  110.58    1.38   0
   8  -1   2  115.38    1.50   0
  -9   1   2  250.83    1.79   0
   9  -1   2  246.71    1.84   0
   9   1  -2  253.96    1.80   0
  -9  -1  -2  245.94    1.78   0
  -9  -1   2  244.54    1.94   0
  -9   1  -2  240.12    1.98   0
   9   1   2  243.81    1.86   0
 -10   1   2   17.53    1.00   0
  10  -1   2   20.21    0.87   0
 -10  -1  -2   19.12    0.83   0
  10   1  -2   16.78    0.84   0
 -10   1  -2   18.06    0.86   0
 -10  -1   2   17.25    0.83   0
  10   1   2   19.27    0.88   0
 -11  -1  -2    1.32    0.92   0
 -11  -1   2    0.71    0.74   0
  11  -1   2    1.19    0.74   0
 -11   1   2    1.17    0.74   0
  11   1   2    1.47    0.74   0
  11   1  -2    0.45    0.71   0
 -11   1  -2    1.15    0.88   0
 -12   1   2    1.14    0.77   0
  12   1   2    1.44    0.78   0
 -12   1  -2    1.16    0.79   0
 -12  -1   2    1.86    0.90   0
 -12  -1  -2    0.31    0.75   0
  12  -1   2    0.63    0.80   0
  12   1  -2    0.71    0.90   0
 -13   1  -2   16.27    1.07   0
 -13   1   2   15.16    1.08   0
  13  -1   2   18.53    1.06   0
 -13  -1   2   18.41    0.90   0
 -13  -1  -2   19.09    0.90   0
  13   1  -2   18.59    0.89   0
  13   1   2   18.78    0.91   0
  14   1   2    1.45    0.99   0
 -14  -1   2    1.75    1.01   0
 -14  -1  -2    1.05    0.83   0
 -14   1   2    2.31    1.01   0
 -14   1  -2    2.48    0.84   0
 -15  -1   2    3.11    0.85   0
 -15  -1  -2    5.41    0.88   0
 -15   1   2    4.22    1.09   0
 -15   1  -2    3.35    1.08   0
  15   1   2    3.94    1.06   0
 -16  -1  -2    0.08    0.88   0
 -16   1  -2    0.10    0.91   0
 -16   1   2   -0.29    1.14   0
  16   1   2    0.90    1.06   0
 -16  -1   2   -0.59    0.93   0
   0   2   2 1642.78    6.87   0
   0   2  -2 1725.34   11.26   0
   1   2   2  838.05    4.95   0
  -1   2  -2  769.31    5.98   0
   1   2  -2  820.19    8.16   0
  -1   2   2  859.00    4.71   0
  -1  -2  -2  852.29    5.06   0
  -1  -2   2  918.57    8.48   0
  -2  -2   2  122.81    2.66   0
  -2   2  -2  115.14    2.08   0
   2   2   2  115.09    1.91   0
  -2  -2  -2  123.20    1.86   0
   2   2  -2  111.16    2.64   0
  -3  -2  -2  162.29    2.08   0
   3   2  -2  151.49    2.46   0
  -3   2  -2  153.61    2.09   0
  -3  -2   2  165.13    2.49   0
   3   2   2  155.90    2.04   0
  -4   2  -2  313.39    2.68   0
  -4  -2   2  320.41    2.99   0
   4   2  -2  314.91    3.02   0
   4   2   2  316.94    2.63   0
  -4  -2  -2  320.42    2.63   0
  -5  -2   2  315.82    2.69   0
   5   2   2  300.20    2.31   0
  -5  -2  -2  320.35    2.44   0
  -5   2  -2  307.67    2.34   0
   5   2  -2  309.27    2.65   0
  -5   2   2  302.98    2.34   0
  -6   2  -2  105.92    1.57   0
   6   2   2  107.86    1.48   0
  -6  -2   2  110.96    1.76   0
  -6  -2  -2  109.59    1.63   0
  -6   2   2  104.44    1.59   0
   6   2  -2  108.94    1.72   0
  -7  -2  -2 1018.10    3.89   0
  -7  -2   2 1003.06    4.05   0
  -7   2   2  958.25    3.64   0
   7   2  -2  981.23    3.93   0
  -7   2  -2  933.12    3.74   0
   7   2   2  965.41    3.76   0
   8   2  -2   10.88    1.04   0
  -8  -2  -2   10.88    0.80   0
  -8  -2   2    9.62    0.91   0
  -8   2   2   10.72    0.82   0
  -8   2  -2   10.00    0.95   0
   8   2   2   10.36    0.83   0
  -9   2  -2   83.98    1.38   0
   9   2   2   85.93    1.32   0
   9   2  -2   90.93    1.48   0
  -9  -2   2   88.26    1.37   0
  -9  -2  -2   92.33    1.24   0
  -9   2   2   85.16    1.25   0
 -10  -2  -2   13.43    0.85   0
  10   2  -2   13.29    0.83   0
 -10   2   2   12.36    0.82   0
  10   2   2   12.69    0.97   0
 -10   2  -2   12.69    0.83   0
 -10  -2   2   14.46    1.00   0
 -11  -2   2   49.16    1.09   0
 -11   2   2   45.65    1.18   0
 -11  -2  -2   52.98    1.10   0
 -11   2  -2   50.66    1.06   0
  11   2  -2   51.78    1.10   0
  11   2   2   50.66    1.23   0
  12   2  -2    5.45    0.77   0
 -12  -2   2    6.54    0.79   0
  12   2   2    4.60    0.79   0
 -12   2   2    4.27    0.84   0
 -12   2  -2    5.95    0.80   0
 -12  -2  -2    5.69    0.78   0
 -13   2   2    1.18    0.98   0
 -13  -2  -2    1.76    1.00   0
  13   2   2    2.52    1.01   0
 -13  -2   2    1.64    0.79   0
  13   2  -2    2.42    0.98   0
 -13   2  -2    1.10    0.99   0
  14   2   2    1.48    0.86   0
 -14   2   2    1.49    0.85   0
 -14  -2  -2    0.78    0.84   0
  14   2  -2    1.80    1.02   0
 -14   2  -2    1.69    0.85   0
 -14  -2   2    1.17    0.89   0
 -15   2   2    0.68    0.89   0
 -15   2  -2    1.12    0.85   0
 -15  -2  -2   -0.20    1.07   0
 -15  -2   2    0.22    0.89   0
  15   2   2   -0.34    0.88   0
   1   3  -2    0.20    1.12   0
  -1   3  -2    0.17    0.96   0
   1   3   2   -0.05    1.05   0
  -1  -3  -2    0.63    0.88   0
  -1   3   2    0.07    0.88   0
   2   3  -2   15.82    1.33   0
  -2   3  -2   15.54    1.08   0
  -2  -3  -2   16.75    1.08   0
   2   3   2   15.98    1.09   0
  -2  -3   2   17.51    1.31   0
  -3  -3  -2    3.21    1.07   0
   3   3  -2    2.52    1.04   0
  -3  -3   2    3.03    1.12   0
   3   3   2    2.55    0.93   0
  -3   3  -2    3.25    0.89   0
  -4   3  -2  275.73    2.42   0
  -4  -3  -2  307.21    2.57   0
   4   3   2  284.55    2.48   0
  -4  -3   2  309.27    2.88   0
   4   3  -2  273.08    2.84   0
  -5   3  -2    1.68    0.86   0
   5   3  -2    1.00    0.84   0
   5   3   2    1.38    0.85   0
  -5   3   2    1.34    0.86   0
  -5  -3   2    0.91    0.85   0
  -5  -3  -2    0.78    0.86   0
   6   3   2    2.07    0.73   0
  -6  -3   2    2.67    0.84   0
  -6   3  -2    2.47    0.77   0
  -6   3   2    2.34    0.66   0
  -6  -3  -2    2.00    0.72   0
   6   3  -2    1.81    0.82   0
  -7   3   2    2.38    0.72   0
   7   3   2    2.66    0.93   0
  -7  -3   2    2.68    0.90   0
   7   3  -2    2.29    0.89   0
  -7   3  -2    2.25    0.93   0
  -7  -3  -2    1.96    0.73   0
   8   3   2   20.72    0.94   0
  -8   3  -2   20.26    0.86   0
   8   3  -2   20.86    1.11   0
  -8  -3  -2   22.18    0.92   0
  -8   3   2   19.00    1.00   0
  -8  -3   2   21.56    0.95   0
   9   3   2   11.21    1.00   0
  -9   3   2   10.78    0.82   0
  -9  -3   2   11.77    1.04   0
   9   3  -2   11.05    0.88   0
  -9  -3  -2   12.77    0.84   0
  -9   3  -2   10.76    0.82   0
 -10  -3   2   10.45    0.88   0
 -10  -3  -2   11.69    1.01   0
  10   3   2   10.47    0.83   0
 -10   3   2    8.58    0.86   0
  10   3  -2    9.64    0.87   0
 -10   3  -2    9.21    0.80   0
  11   3   2   21.52    0.99   0
  11   3  -2   22.74    1.14   0
 -11   3   2   20.17    1.11   0
 -11  -3   2   21.11    1.16   0
 -11   3  -2   19.51    0.93   0
 -11  -3  -2   21.60    1.10   0
  12   3   2    0.99    0.82   0
 -12   3   2    2.04    0.79   0
 -12  -3   2    0.09    1.00   0
 -12  -3  -2    0.34    0.76   0
 -12   3  -2    1.36    0.83   0
  12   3  -2    1.60    1.00   0
 -13   3  -2    3.54    1.03   0
 -13  -3  -2    4.62    0.91   0
 -13   3   2    4.13    1.04   0
 -13  -3   2    3.99    0.90   0
  13   3   2    3.83    0.90   0
  13   3  -2    4.36    0.90   0
 -14  -3   2    1.09    1.09   0
 -14  -3  -2    1.98    0.94   0
  14   3   2    1.58    1.08   0
 -14   3   2    1.76    0.89   0
  14   3  -2    1.20    0.88   0
 -14   3  -2    1.61    1.11   0
 -15   3  -2    4.73    0.97   0
 -15  -3   2    5.74    1.00   0
 -15  -3  -2    4.19    0.99   0
  15   3  -2    5.39    1.00   0
  15   3   2    3.83    0.99   0
 -15   3   2    5.04    0.95   0
   0   4  -2   40.89    1.64   0
   0   4   2   39.98    1.36   0
  -1   4   2  145.08    1.87   0
   1   4  -2  140.56    2.60   0
  -1   4  -2  147.84    2.28   0
   1   4   2  148.64    2.05   0
  -2   4   2    9.16    0.91   0
   2   4  -2    6.97    1.28   0
  -2   4  -2    7.49    1.09   0
  -2  -4  -2    7.18    0.93   0
   2   4   2    8.12    0.95   0
  -2   4  -2    8.00    1.13   0
  -3   4  -2   76.75    1.62   0
  -3  -4  -2   80.37    1.60   0
   3   4   2   74.65    1.49   0
   3   4  -2   67.14    1.88   0
  -3  -4   2   83.35    1.91   0
  -4   4  -2    1.84    0.89   0
  -4  -4   2    1.58    1.22   0
   4   4   2    2.12    0.87   0
  -4  -4  -2    2.00    0.90   0
   4   4  -2    1.54    1.17   0
   5   4  -2    1.65    1.08   0
  -5  -4   2    1.75    1.11   0
  -5  -4  -2    1.87    0.94   0
   5   4   2    1.55    0.88   0
  -5   4  -2    2.07    0.72   0
  -5   4   2    2.00    0.96   0
   6   4  -2    0.99    0.90   0
  -6  -4  -2    1.81    0.93   0
   6   4   2    1.17    0.92   0
  -6   4   2    1.79    0.93   0
  -6   4  -2    1.71    0.91   0
  -6  -4   2    2.43    1.07   0
  -7  -4   2    7.34    1.03   0
   7   4  -2    6.41    0.96   0
  -7   4   2    7.05    0.97   0
  -7  -4  -2    7.29    1.02   0
   7   4   2    6.02    1.01   0
  -7   4  -2    6.78    0.96   0
  -8  -4   2   30.46    1.16   0
  -8   4   2   26.71    0.94   0
   8   4  -2   27.52    1.14   0
   8   4   2   26.02    1.15   0
  -8   4  -2   27.35    1.10   0
  -8  -4  -2   31.39    1.05   0
  -9  -4   2    0.45    0.98   0
   9   4  -2    0.98    0.75   0
  -9  -4  -2    1.06    0.80   0
  -9   4   2    0.87    0.76   0
  -9   4  -2    0.55    0.75   0
   9   4   2    0.61    0.98   0
 -10   4   2    0.73    0.76   0
  10   4  -2   -0.05    0.98   0
 -10  -4  -2    0.66    0.84   0
  10   4   2    0.27    0.87   0
 -10   4  -2    0.39    0.77   0
 -10  -4   2    1.38    1.00   0
 -11  -4  -2    2.75    1.06   0
  11   4   2    3.67    1.03   0
  11   4  -2    1.42    1.04   0
 -11   4  -2    2.25    0.85   0
 -11  -4   2    2.63    1.07   0
 -11   4   2    2.74    0.85   0
 -12   4   2   -0.71    0.87   0
 -12  -4   2    1.27    1.08   0
  12   4  -2    0.74    0.87   0
  12   4   2    1.38    1.08   0
 -12   4  -2    0.82    0.84   0
 -12  -4  -2    1.16    0.89   0
 -13  -4  -2   16.42    1.29   0
  13   4   2   17.10    1.12   0
  13   4  -2   18.03    1.07   0
 -13   4   2   14.26    1.02   0
 -13   4  -2   11.26    1.02   0
 -13  -4   2   15.35    1.28   0
  -1   5  -2    6.86    1.15   0
  -1   5  -2    6.01    1.25   0
   1   5   2    6.74    1.09   0
  -1   5   2    6.55    0.98   0
   1   5  -2    7.65    1.27   0
  -2   5  -2   34.66    1.43   0
   2   5  -2   29.98    1.63   0
  -2   5  -2   30.38    1.39   0
   2   5   2   29.14    1.29   0
  -2   5   2   33.60    1.21   0
  -3  -5  -2   13.55    1.05   0
  -3   5  -2   13.36    1.15   0
  -3   5   2   13.35    1.05   0
   3   5  -2   11.19    1.50   0
   3   5   2   12.13    1.14   0
  -3   5  -2   12.23    1.00   0
  -4   5   2   15.37    1.06   0
   4   5  -2   11.61    1.42   0
  -4  -5   2   13.87    1.41   0
  -4  -5  -2   14.65    1.08   0
  -4   5  -2   12.54    1.17   0
   4   5   2   12.27    1.05   0
  -5  -5  -2  112.23    1.80   0
  -5  -5   2  107.14    2.14   0
  -5   5   2   93.01    1.38   0
   5   5   2   84.37    1.72   0
   5   5  -2   90.07    2.13   0
  -5   5  -2   98.50    1.65   0
   6   5   2    0.66    0.96   0
  -6  -5  -2    0.62    1.00   0
   6   5  -2    0.23    1.16   0
  -6   5   2    0.64    0.82   0
  -6  -5   2    0.63    1.22   0
  -6   5  -2    0.80    0.97   0
  -7  -5  -2   22.20    1.32   0
  -7   5   2   15.41    1.14   0
  -7   5  -2   17.20    1.11   0
   7   5   2   16.35    1.14   0
  -7  -5   2   21.27    1.38   0
   7   5  -2   15.78    1.29   0
   8   5  -2    2.09    1.05   0
  -8  -5  -2    1.34    1.04   0
  -8   5  -2    1.20    0.84   0
  -8   5   2    1.79    1.03   0
  -8  -5   2    1.87    1.10   0
   8   5   2    0.91    1.00   0
  -9   5   2   31.96    1.26   0
  -9  -5   2   38.97    1.40   0
   9   5   2   30.81    1.29   0
  -9   5  -2   31.72    1.13   0
  -9  -5  -2   42.91    1.15   0
   9   5  -2   37.39    1.44   0
 -10   5  -2    3.10    0.90   0
 -10  -5  -2    4.27    1.13   0
  10   5   2    4.21    1.07   0
 -10   5   2    4.27    1.06   0
 -10  -5   2    4.21    1.10   0
  10   5  -2    3.14    1.05   0
 -11   5  -2    8.29    0.97   0
 -11   5   2   10.08    0.96   0
  11   5  -2    8.23    1.19   0
 -11  -5  -2   13.09    1.02   0
 -11  -5   2   13.33    1.22   0
  11   5   2    8.88    1.20   0
 -12   5  -2    1.26    0.93   0
 -12   5   2    2.92    1.10   0
 -12  -5   2    0.82    1.18   0
  12   5   2    0.81    0.97   0
  12   5  -2    0.74    0.93   0
 -12  -5  -2    0.46    1.19   0
   0   6   2    1.66    1.10   0
   0   6  -2    1.63    1.26   0
   0   6  -2    1.08    1.27   0
  -1   6  -2    1.06    1.26   0
   1   6  -2    1.51    1.49   0
  -1   6  -2    1.36    1.30   0
   1   6   2    1.63    1.16   0
  -1   6   2    1.14    1.14   0
  -2   6  -2    1.96    1.13   0
   2   6   2    2.15    1.17   0
  -2   6  -2    2.30    1.15   0
   2   6  -2    1.81    1.52   0
  -2   6   2    2.04    1.02   0
  -3   6  -2   16.90    1.32   0
  -3   6   2   16.98    1.14   0
   3   6   2   14.29    1.26   0
   3   6  -2   13.28    1.75   0
  -3   6  -2   13.97    1.27   0
  -4   6  -2    3.42    1.21   0
  -4   6  -2    2.45    1.04   0
   4   6  -2    2.89    1.62   0
  -4   6   2    2.52    1.06   0
   4   6   2    3.31    1.18   0
  -4   6   2    3.28    1.07   0
   5   6  -2    7.06    1.56   0
  -5  -6  -2    5.95    1.12   0
   5   6   2    5.35    1.09   0
  -5   6   2    7.26    1.07   0
  -5   6  -2    8.31    1.22   0
  -5   6  -2    6.91    1.21   0
  -5   6   2    6.93    1.07   0
  -6  -6  -2    1.73    1.08   0
  -6   6   2    1.61    1.09   0
  -6   6   2    2.73    1.07   0
  -6  -6   2    2.00    1.39   0
   6   6  -2    2.22    1.37   0
   6   6   2    1.92    1.05   0
  -6   6  -2    3.93    1.19   0
  -7   6  -2    0.86    1.05   0
  -7   6   2   -0.37    1.13   0
   7   6   2    0.84    1.09   0
   7   6  -2    0.89    1.23   0
  -7  -6   2    0.56    1.42   0
  -7  -6  -2    1.04    1.16   0
  -8   6  -2    0.74    0.90   0
   8   6   2   -1.01    1.26   0
  -8  -6  -2    0.27    1.15   0
  -8   6   2   -0.46    1.11   0
   8   6  -2   -0.35    1.24   0
  -8  -6   2    0.36    1.34   0
   9   6  -2    4.20    1.36   0
  -9   6  -2    5.15    0.98   0
  -9  -6  -2    5.82    1.25   0
   9   6   2    5.37    1.37   0
  -9  -6   2    5.71    1.43   0
  -9   6   2    4.21    1.22   0
  10   6  -2    1.66    1.20   0
  10   6   2    0.96    1.17   0
  -1   7  -2    3.42    1.71   0
   1   7   2    2.33    1.31   0
  -1   7  -2    3.10    1.61   0
  -1   7   2    2.57    1.32   0
   1   7  -2    2.63    2.42   0
   1   7  -2    2.82    2.49   0
   2   7   2    2.19    1.30   0
  -2   7  -2    2.56    1.57   0
  -2   7   2    2.28    1.35   0
  -2   7  -2    2.50    1.45   0
  -3   7   2    3.48    1.34   0
  -3   7  -2    3.23    1.34   0
  -3   7   2    3.29    1.34   0
  -3   7  -2    3.02    1.48   0
   3   7   2    2.63    1.42   0
  -4   7  -2    1.28    1.38   0
  -4   7   2    1.43    1.13   0
  -4   7  -2    2.02    1.32   0
  -4   7   2    2.45    1.17   0
   4   7   2    2.12    1.44   0
   5   7   2    0.59    1.31   0
   5   7  -2    0.81    2.17   0
  -5   7  -2    1.07    1.35   0
  -5   7  -2    0.90    1.35   0
  -5   7   2    1.34    1.15   0
  -5   7   2    0.70    1.13   0
   6   7   2    3.11    1.40   0
  -6   7  -2    3.38    1.41   0
   6   7  -2    4.37    2.07   0
  -6   7   2    5.94    1.20   0
  -6   7   2    4.58    1.18   0
  -6   7  -2    4.24    1.44   0
   1  -1   3  165.09    3.19   0
   1   1   3  197.49    2.63   0
  -1  -1   3  191.01    4.70   0
  -1  -1  -3  200.80    2.69   0
  -1   1  -3  189.52    3.38   0
   2  -1   3  174.93    2.63   0
  -2  -1   3  175.85    3.17   0
  -2   1  -3  176.74    2.60   0
  -2  -1  -3  182.86    2.31   0
   2   1   3  178.45    2.39   0
   3   1  -3 2487.51    9.27   0
   3   1   3 2399.49    7.36   0
  -3  -1   3 2439.78    9.14   0
   3  -1   3 2382.18    7.74   0
  -3   1  -3 2299.42    7.84   0
  -3  -1  -3 2374.64    7.11   0
   4   1  -3  985.08    5.00   0
   4   1   3  963.08    4.13   0
  -4  -1   3  924.20    4.77   0
  -4   1  -3  933.80    4.51   0
  -4  -1  -3  974.38    4.21   0
   4  -1   3  979.89    4.30   0
   5   1   3   57.73    1.14   0
  -5  -1   3   57.15    1.31   0
   5   1  -3   58.66    1.22   0
  -5  -1  -3   57.60    1.27   0
  -5   1   3   57.74    1.35   0
  -5   1  -3   58.69    1.30   0
   5  -1   3   58.18    1.14   0
   6   1   3    4.99    0.85   0
  -6   1   3    3.90    0.87   0
  -6  -1  -3    4.56    0.75   0
  -6  -1   3    3.45    0.70   0
   6  -1   3    4.24    0.73   0
  -6   1  -3    4.27    0.73   0
   6   1  -3    4.30    0.72   0
  -7   1  -3  169.63    1.72   0
   7  -1   3  173.81    1.68   0
  -7  -1   3  165.20    1.66   0
   7   1   3  172.29    1.68   0
  -7  -1  -3  165.85    1.61   0
  -7   1   3  169.34    1.77   0
   7   1  -3  171.70    1.68   0
  -8  -1  -3  135.84    1.48   0
  -8  -1   3  135.24    1.49   0
   8  -1   3  138.40    1.55   0
  -8   1   3  135.11    1.42   0
   8   1   3  135.51    1.62   0
   8   1  -3  134.39    1.60   0
  -8   1  -3  130.81    1.59   0
  -9   1   3    7.64    0.79   0
   9   1  -3   10.06    0.85   0
  -9  -1  -3    5.64    0.78   0
   9  -1   3    5.17    0.76   0
   9   1   3    5.30    0.75   0
  -9  -1   3    5.31    0.84   0
  -9   1  -3    4.43    0.77   0
 -10  -1   3    1.59    0.68   0
 -10   1  -3    1.81    0.75   0
 -10  -1  -3    2.06    0.74   0
 -10   1   3    2.16    0.74   0
  10   1  -3    2.05    0.71   0
  10  -1   3    2.55    0.77   0
  10   1   3    2.63    0.77   0
  11   1  -3    0.52    0.74   0
 -11  -1   3   -0.34    0.72   0
  11   1   3   -0.44    0.91   0
 -11   1   3   -0.11    0.73   0
 -11   1  -3    0.53    0.75   0
 -11  -1  -3    0.72    0.74   0
  11  -1   3    0.59    0.88   0
 -12   1  -3    1.64    0.78   0
 -12   1   3    1.70    0.76   0
 -12  -1   3    1.40    0.92   0
  12   1   3    0.52    0.78   0
  12  -1   3    1.08    0.79   0
 -12  -1  -3    0.63    0.78   0
  13   1   3    3.77    0.79   0
  13  -1   3    2.79    0.81   0
 -13   1  -3    2.61    0.82   0
 -13  -1  -3    3.07    0.79   0
 -13  -1   3    2.98    0.81   0
 -13   1   3    2.77    0.98   0
  14   1   3    2.05    1.00   0
 -14   1  -3    0.96    0.83   0
 -14  -1   3    1.21    0.86   0
 -14  -1  -3    0.25    0.81   0
 -14   1   3    2.37    0.84   0
  14  -1   3    0.32    0.84   0
  15   1   3    2.24    0.88   0
 -15  -1   3    2.80    1.06   0
 -15  -1  -3    1.76    0.88   0
 -15   1   3    1.71    0.90   0
 -15   1  -3    1.49    1.06   0
 -16   1  -3    8.34    0.98   0
 -16   1   3   10.32    0.99   0
 -16  -1  -3    4.99    0.95   0
  16   1   3    7.27    0.95   0
 -16  -1   3    8.10    0.94   0
   0   2   3    5.93    0.97   0
   0  -2  -3    5.78    0.79   0
   0   2  -3    8.64    1.94   0
   0   2  -3    7.10    1.82   0
  -1   2  -3  104.29    2.52   0
  -1   2   3  126.69    1.85   0
   1   2   3  122.68    1.92   0
  -1  -2  -3  125.11    1.94   0
  -2  -2  -3   50.98    1.27   0
  -2  -2   3   52.60    2.09   0
  -2   2  -3   47.40    1.51   0
   2   2  -3   45.91    2.02   0
   2   2   3   50.24    1.35   0
  -3   2  -3   53.05    1.45   0
  -3  -2  -3   56.18    1.35   0
  -3  -2   3   53.61    1.64   0
   3   2   3   51.36    1.35   0
   3   2  -3   50.41    1.64   0
  -4  -2   3  176.38    2.32   0
   4   2  -3  177.65    2.36   0
   4  -2   3  175.81    1.99   0
  -4  -2  -3  178.63    1.84   0
   4   2   3  175.47    1.94   0
  -4   2  -3  167.40    1.92   0
  -5  -2   3   -0.32    0.90   0
   5  -2   3    0.17    0.67   0
  -5  -2  -3    0.45    0.69   0
  -5   2  -3   -0.42    0.82   0
   5   2   3    0.24    0.67   0
   5   2  -3    0.61    0.88   0
  -6  -2   3  371.44    2.77   0
  -6   2   3  379.86    2.33   0
   6   2   3  389.84    2.53   0
  -6  -2  -3  392.08    2.55   0
  -6   2  -3  381.77    2.45   0
   6   2  -3  375.17    2.78   0
   6  -2   3  387.71    2.51   0
  -7   2  -3   57.01    1.28   0
   7   2   3   57.19    1.29   0
  -7  -2   3   57.03    1.37   0
   7   2  -3   57.97    1.23   0
   7  -2   3   59.63    1.14   0
  -7   2   3   56.68    1.15   0
  -7  -2  -3   62.44    1.31   0
  -8  -2   3   77.07    1.30   0
  -8   2  -3   71.84    1.14   0
   8  -2   3   75.87    1.15   0
  -8   2   3   75.01    1.21   0
  -8  -2  -3   75.23    1.35   0
   8   2   3   77.62    1.22   0
   8   2  -3   75.71    1.44   0
  -9   2   3    2.19    0.94   0
  -9  -2  -3    1.56    0.86   0
  -9   2  -3    2.27    0.86   0
   9   2  -3    1.92    0.79   0
   9  -2   3    2.40    0.73   0
  -9  -2   3    1.15    0.93   0
   9   2   3    1.37    0.84   0
 -10  -2   3   13.33    0.85   0
  10   2  -3   13.58    0.99   0
 -10   2  -3   11.79    0.82   0
 -10   2   3   11.12    0.99   0
 -10  -2  -3   13.46    0.99   0
  10  -2   3   13.41    0.83   0
  10   2   3   13.81    0.83   0
 -11   2  -3   12.12    1.00   0
  11   2   3   13.16    0.87   0
 -11  -2   3   13.82    0.88   0
 -11   2   3   12.93    0.88   0
  11   2  -3   13.17    0.85   0
 -11  -2  -3   13.93    0.84   0
  12   2  -3    6.27    0.96   0
 -12  -2  -3    6.75    0.85   0
 -12   2   3    7.32    0.81   0
 -12  -2   3    9.57    0.84   0
  12   2   3    8.75    0.81   0
 -12   2  -3    6.86    0.82   0
 -13  -2  -3    1.27    0.82   0
 -13   2  -3    1.69    0.98   0
  13   2   3    2.46    0.98   0
 -13  -2   3    1.38    0.85   0
  13   2  -3    2.39    0.80   0
 -13   2   3    1.74    1.00   0
 -14  -2   3    0.13    0.82   0
 -14  -2  -3    0.08    0.83   0
 -14   2  -3    0.82    0.84   0
  14   2   3   -0.44    0.81   0
 -14   2   3    0.16    0.85   0
 -15  -2   3    3.25    1.09   0
 -15  -2  -3    3.36    0.92   0
 -15   2   3    2.37    0.92   0
  15   2   3    3.27    1.11   0
 -15   2  -3    2.94    0.91   0
   1   3   3    8.05    0.98   0
  -1   3   3    8.24    0.84   0
   1   3  -3    7.13    1.48   0
  -1   3  -3    7.23    1.20   0
  -1  -3  -3    7.19    0.96   0
  -2  -3  -3   27.02    0.99   0
  -2  -3   3   27.89    1.70   0
  -2   3   3   26.82    1.04   0
   2   3   3   24.99    1.13   0
   2   3  -3   23.18    1.67   0
  -2   3  -3   22.51    1.27   0
   3   3   3  381.76    2.88   0
  -3   3  -3  374.78    3.08   0
  -3  -3   3  417.91    4.03   0
   3   3  -3  369.05    4.00   0
  -3  -3  -3  406.90    2.93   0
   4   3  -3   84.40    1.84   0
   4   3   3   84.54    1.48   0
  -4   3  -3   79.87    1.42   0
  -4  -3   3   91.40    1.87   0
  -4  -3  -3   92.95    1.53   0
   5   3   3    0.61    0.69   0
  -5  -3   3   -0.05    0.97   0
   5   3  -3    0.67    0.82   0
  -5   3  -3    0.05    0.83   0
  -5  -3  -3    0.16    0.86   0
  -6   3   3    1.13    0.71   0
  -6   3  -3    0.96    0.91   0
  -6  -3  -3    1.94    0.91   0
   6   3  -3    1.16    0.80   0
  -6  -3   3    1.32    0.83   0
   6   3   3    1.34    0.89   0
  -7  -3   3   64.37    1.32   0
  -7  -3  -3   66.21    1.34   0
   7   3   3   60.14    1.24   0
  -7   3   3   58.53    1.08   0
  -7   3  -3   59.72    1.25   0
   7   3  -3   59.60    1.37   0
   8   3  -3   46.78    1.27   0
  -8   3   3   48.31    1.02   0
  -8   3  -3   48.41    1.07   0
   8   3   3   45.73    1.24   0
  -8  -3  -3   50.23    1.23   0
  -8  -3   3   48.45    1.28   0
  -9  -3  -3   68.88    1.19   0
  -9  -3   3   68.59    1.39   0
   9   3   3   63.27    1.19   0
   9   3  -3   64.43    1.39   0
  -9   3   3   59.53    1.27   0
  -9   3  -3   64.28    1.14   0
 -10  -3  -3   10.60    1.04   0
  10   3   3   10.15    1.03   0
 -10   3  -3    9.53    1.02   0
  10   3  -3    9.31    1.03   0
 -10  -3   3   10.99    1.05   0
 -10   3   3    9.12    0.96   0
 -11  -3  -3   44.49    1.24   0
 -11  -3   3   44.62    1.34   0
  11   3  -3   46.47    1.32   0
 -11   3   3   42.36    1.27   0
  11   3   3   45.94    1.14   0
 -11   3  -3   41.26    1.07   0
  12   3  -3    3.79    0.91   0
  12   3   3    2.89    0.83   0
 -12  -3   3    3.29    0.89   0
 -12  -3  -3    4.17    0.88   0
 -12   3  -3    2.16    0.83   0
 -12   3   3    4.29    0.83   0
 -13   3   3    2.53    0.85   0
 -13  -3   3    2.69    1.12   0
 -13   3  -3    3.58    0.87   0
  13   3  -3    4.21    0.90   0
  13   3   3    3.98    0.88   0
 -13  -3  -3    4.55    1.08   0
 -14  -3   3    6.49    0.91   0
  14   3   3    5.84    1.12   0
 -14   3   3    2.93    0.94   0
 -14  -3  -3    7.86    1.15   0
 -14   3  -3    3.40    0.98   0
  15   3   3    6.97    0.99   0
 -15  -3   3    7.09    1.21   0
   0   4  -3   54.15    2.06   0
   0   4   3   52.44    1.31   0
   1   4   3  265.87    2.42   0
   1   4  -3  270.56    4.18   0
  -1   4  -3  259.75    3.26   0
  -1   4   3  279.69    2.34   0
  -1   4  -3  289.27    3.29   0
   2   4   3   29.30    1.11   0
  -2   4   3   30.52    1.12   0
  -2   4  -3   26.09    1.32   0
   2   4  -3   28.74    1.86   0
  -2  -4  -3   29.46    1.12   0
   3   4  -3   20.98    1.57   0
  -3  -4   3   23.43    1.50   0
  -3  -4  -3   23.62    1.12   0
  -3   4   3   23.89    1.01   0
   3   4   3   20.84    1.04   0
  -3   4  -3   19.69    1.13   0
   4   4  -3   19.02    1.41   0
   4   4   3   22.16    1.18   0
  -4  -4   3   23.86    1.47   0
  -4   4  -3   21.30    1.05   0
  -4  -4  -3   22.85    1.08   0
   5   4  -3  139.77    2.29   0
   5   4   3  145.50    1.82   0
  -5  -4  -3  163.53    1.72   0
  -5  -4   3  163.26    2.31   0
  -5   4  -3  145.58    1.85   0
  -6   4   3   18.77    1.03   0
   6   4  -3   20.60    1.23   0
  -6  -4  -3   24.82    1.09   0
   6   4   3   19.03    0.92   0
  -6  -4   3   23.40    1.25   0
  -6   4  -3   20.31    0.92   0
  -7   4   3   26.94    0.96   0
  -7   4  -3   27.38    0.96   0
   7   4  -3   27.70    1.18   0
  -7  -4   3   32.09    1.23   0
  -7  -4  -3   31.69    1.21   0
   7   4   3   26.42    1.18   0
   8   4  -3    5.16    1.00   0
  -8   4  -3    6.63    0.82   0
  -8   4   3    5.35    0.99   0
  -8  -4   3    6.38    0.98   0
   8   4   3    6.56    1.04   0
  -8  -4  -3    6.75    1.03   0
   9   4  -3    6.52    1.00   0
  -9  -4  -3    7.41    1.02   0
  -9   4   3    6.57    0.80   0
  -9   4  -3    6.14    0.82   0
   9   4   3    7.91    1.01   0
  -9  -4   3    7.49    1.02   0
  10   4  -3    0.42    0.79   0
 -10  -4  -3    2.02    1.02   0
 -10   4   3    0.74    0.78   0
 -10  -4   3    0.12    0.81   0
  10   4   3    0.34    1.05   0
 -10   4  -3   -0.56    0.97   0
 -11  -4  -3    1.57    0.85   0
  11   4   3    1.23    0.86   0
  11   4  -3    1.71    0.83   0
 -11  -4   3    1.29    1.05   0
 -11   4   3    1.02    0.81   0
 -11   4  -3    1.67    0.96   0
  12   4   3    4.30    0.86   0
 -12  -4   3    2.58    1.10   0
 -12   4   3    1.50    1.08   0
 -12  -4  -3    2.12    1.08   0
  12   4  -3    2.70    1.08   0
 -12   4  -3    3.33    0.89   0
 -13  -4  -3   30.99    1.14   0
 -13  -4   3   27.36    1.35   0
 -13   4   3   28.42    1.05   0
  13   4  -3   21.12    1.38   0
  13   4   3   29.14    1.16   0
 -13   4  -3   28.58    1.11   0
   1   5  -3   15.53    1.77   0
  -1   5   3   15.95    1.07   0
  -1   5  -3   17.17    1.40   0
   1   5   3   18.04    1.21   0
  -1   5  -3   14.92    1.48   0
   2   5   3    0.63    0.90   0
   2   5  -3    1.18    1.63   0
  -2   5  -3    1.23    1.03   0
  -2   5   3    1.75    0.97   0
  -2   5  -3    1.68    1.23   0
  -3   5   3   98.12    1.56   0
   3   5  -3   89.19    2.66   0
   3   5   3   90.41    1.57   0
  -3   5  -3   87.39    1.83   0
  -3  -5  -3   96.03    1.70   0
  -3   5  -3   98.71    1.86   0
  -4  -5   3    4.16    1.34   0
   4   5   3    4.44    0.96   0
  -4  -5  -3    4.89    1.12   0
  -4   5  -3    3.66    0.96   0
   4   5  -3    3.84    1.37   0
  -4   5   3    4.92    0.99   0
   5   5   3   -0.40    0.91   0
  -5  -5   3    0.31    1.25   0
  -5  -5  -3    1.34    1.06   0
  -5   5  -3   -0.42    0.90   0
   5   5  -3    0.46    1.36   0
   6   5   3   27.62    1.19   0
  -6  -5   3   32.06    1.52   0
  -6   5   3   25.81    1.00   0
  -6  -5  -3   32.53    1.21   0
   6   5  -3   27.43    1.46   0
  -6   5  -3   28.10    1.19   0
  -7  -5   3    3.58    1.21   0
   7   5   3    3.70    0.99   0
  -7   5  -3    2.69    1.02   0
  -7   5   3    3.69    0.83   0
   7   5  -3    1.87    1.17   0
  -7  -5  -3    3.30    1.04   0
  -8  -5   3   30.52    1.34   0
  -8   5  -3   24.98    1.19   0
  -8  -5  -3   27.10    1.26   0
   8   5   3   23.20    1.25   0
  -8   5   3   24.70    1.06   0
   8   5  -3   26.23    1.40   0
   9   5   3   17.95    1.00   0
  -9  -5  -3   22.87    1.19   0
  -9  -5   3   24.11    1.37   0
   9   5  -3   19.26    1.35   0
  -9   5  -3   18.86    1.01   0
  -9   5   3   18.85    1.16   0
 -10   5  -3    1.77    0.89   0
 -10  -5   3    3.36    1.28   0
 -10  -5  -3    2.92    1.09   0
  10   5  -3    1.72    1.06   0
 -10   5   3    2.36    1.06   0
  10   5   3    2.65    1.18   0
 -11   5  -3    1.00    1.09   0
  11   5  -3    0.84    1.11   0
 -11  -5  -3    0.66    0.93   0
  11   5   3    1.27    1.11   0
 -11   5   3   -0.71    0.86   0
 -11  -5   3    1.19    1.13   0
 -12  -5   3   -0.02    1.16   0
 -12   5   3    0.10    0.94   0
  12   5  -3    2.11    1.13   0
 -12   5  -3    0.08    1.13   0
 -12  -5  -3    1.09    1.20   0
  12   5   3   -0.42    1.17   0
   0   6   3   49.55    1.43   0
   0   6  -3   49.70    2.27   0
   0   6  -3   46.01    2.31   0
  -1   6  -3    8.84    1.53   0
   1   6   3    8.94    1.22   0
   1   6  -3    8.61    2.17   0
  -1   6   3   10.67    1.06   0
  -1   6  -3    8.90    1.55   0
   1   6  -3    8.46    2.26   0
  -2   6  -3    3.43    1.35   0
   2   6   3    2.41    1.02   0
  -2   6  -3    2.33    1.30   0
  -2   6   3    2.59    1.08   0
   3   6   3    2.94    1.19   0
  -3   6  -3    2.90    1.21   0
  -3   6   3    2.60    1.06   0
  -3   6  -3    3.14    1.17   0
   3   6  -3    2.40    2.36   0
   4   6  -3   15.80    2.07   0
   4   6   3   12.65    1.15   0
  -4   6  -3   17.61    1.32   0
  -4   6  -3   15.31    1.17   0
  -4   6   3   16.23    1.15   0
  -5   6  -3   -0.20    1.15   0
  -5  -6  -3   -0.04    1.02   0
  -5   6   3    0.49    1.02   0
  -5   6  -3   -0.15    0.99   0
   5   6  -3   -0.12    1.57   0
  -5   6   3    1.57    1.01   0
   5   6   3    1.07    1.15   0
  -6   6  -3   12.81    1.31   0
  -6  -6   3   13.77    1.56   0
  -6  -6  -3   15.66    1.37   0
   6   6   3   11.67    1.30   0
  -6   6   3   13.50    1.14   0
   6   6  -3   11.49    1.64   0
  -6   6   3   12.77    1.12   0
   7   6  -3    6.89    1.47   0
  -7   6  -3    7.12    1.13   0
  -7   6   3    6.99    1.14   0
  -7  -6   3    8.28    1.52   0
  -7  -6  -3    7.55    1.22   0
   7   6   3    7.51    1.14   0
  -8  -6   3    1.00    1.35   0
  -8   6   3   -0.02    1.15   0
   8   6  -3    1.75    1.41   0
  -8  -6  -3    1.09    1.17   0
  -8   6  -3    1.40    1.09   0
   8   6   3    1.71    1.09   0
  -9   6   3    1.22    1.21   0
  -9  -6   3    3.07    1.40   0
   9   6   3    2.17    1.14   0
  -9  -6  -3    3.36    1.20   0
   9   6  -3    2.75    1.36   0
  -9   6  -3    2.24    1.17   0
  -1   7   3    6.72    1.38   0
  -1   7  -3    7.71    2.17   0
   1   7   3    8.62    1.37   0
  -1   7  -3    8.28    2.08   0
  -2   7   3    6.00    1.21   0
  -2   7  -3    5.99    1.70   0
  -2   7  -3    5.81    1.66   0
   2   7   3    4.94    1.31   0
   3   7   3    8.25    1.37   0
  -3   7   3    7.97    1.42   0
  -3   7  -3    9.11    1.66   0
  -3   7  -3    9.46    1.61   0
  -4   7   3    1.35    1.16   0
   4   7   3    0.85    1.31   0
  -4   7  -3    1.50    1.45   0
  -4   7   3    2.28    1.13   0
  -4   7  -3    1.24    1.48   0
  -5   7   3    3.94    1.19   0
  -5   7  -3    3.95    1.36   0
   5   7   3    4.10    1.36   0
  -5   7  -3    3.78    1.23   0
  -5   7   3    3.38    1.21   0
  -6   7   3    0.68    0.95   0
  -6   7   3    0.29    1.14   0
  -6   7  -3    1.37    1.35   0
   6   7   3    0.39    1.15   0
  -6   7  -3    0.97    1.33   0
   0   0   4 9622.66   20.59   0
   0   0  -4 9999.99   20.85   0
  -1   0  -4  428.01    3.97   0
   1   0   4  438.69    4.11   0
   2   0   4 1888.72    7.34   0
  -2   0  -4 1860.03    7.16   0
   3   0   4    7.11    0.88   0
  -3   0  -4    6.70    0.91   0
  -4   0  -4    7.41    0.78   0
   4   0   4    6.91    0.77   0
  -4   0   4    6.54    0.82   0
  -5   0  -4   58.69    1.20   0
   5   0   4   58.83    1.17   0
  -5   0   4   56.55    1.27   0
  -6   0   4   12.71    0.80   0
   6   0   4   14.25    0.84   0
  -6   0  -4   13.81    0.97   0
  -7   0  -4   87.67    1.26   0
   7   0   4   88.94    1.25   0
  -7   0   4   84.76    1.24   0
  -8   0   4   -0.04    0.68   0
   8   0   4    0.97    0.67   0
  -8   0  -4    0.34    0.68   0
  -9   0   4    1.22    0.72   0
  -9   0  -4    1.62    0.72   0
   9   0   4    0.60    0.69   0
 -10   0  -4   18.64    0.88   0
 -10   0   4   18.77    0.87   0
  10   0   4   20.17    0.84   0
 -11   0   4   79.65    1.26   0
 -11   0  -4   83.45    1.22   0
  11   0   4   78.94    1.19   0
 -12   0   4   43.03    1.22   0
 -12   0  -4   44.21    1.05   0
  12   0   4   46.37    1.03   0
  13   0   4   17.79    0.89   0
 -13   0  -4   16.71    0.91   0
 -13   0   4   16.18    0.88   0
 -14   0   4   10.18    0.87   0
 -14   0  -4    8.61    0.87   0
  14   0   4    9.27    0.88   0
 -15   0  -4    0.02    0.88   0
 -15   0   4    0.49    0.84   0
  15   0   4   -0.45    0.88   0
  16   0   4    0.75    0.91   0
 -16   0   4   -0.41    0.90   0
 -16   0  -4    0.26    0.88   0
   1   1   4  193.95    2.45   0
   1  -1   4  182.11    3.18   0
  -1  -1  -4  197.07    2.43   0
  -1   1  -4  184.22    3.16   0
  -1   1   4  191.95    2.37   0
  -2  -1  -4  749.79    4.24   0
  -2  -1   4  731.82    6.05   0
  -2   1  -4  697.39    4.85   0
   2  -1   4  716.53    4.87   0
   2   1   4  745.32    4.32   0
   3  -1   4  753.49    4.32   0
   3   1   4  742.95    3.90   0
  -3  -1  -4  766.31    3.93   0
  -3  -1   4  743.65    5.03   0
  -3   1  -4  729.26    4.37   0
   4  -1   4  137.61    1.77   0
  -4   1  -4  132.99    1.73   0
   4   1   4  140.45    1.70   0
  -4  -1   4  139.73    2.05   0
  -4  -1  -4  144.50    1.80   0
   5  -1   4    8.16    0.72   0
  -5  -1  -4    8.53    0.76   0
   5   1   4    7.06    0.76   0
  -5  -1   4    7.65    0.72   0
  -5   1  -4    7.12    0.74   0
  -6   1  -4    1.65    0.69   0
  -6   1   4    2.34    0.69   0
   6   1   4    3.11    0.67   0
  -6  -1  -4    2.07    0.85   0
   6  -1   4    0.78    0.67   0
  -6  -1   4    1.64    0.67   0
  -7  -1   4   65.73    1.34   0
   7   1   4   67.58    1.29   0
   7  -1   4   69.69    1.29   0
  -7  -1  -4   69.02    1.30   0
  -7   1  -4   67.96    1.33   0
  -7   1   4   67.85    1.18   0
   7   1  -4   70.74    1.22   0
  -8  -1   4    0.12    0.65   0
  -8   1   4    0.09    0.68   0
   8   1   4   -0.72    0.84   0
  -8   1  -4    0.62    0.69   0
   8  -1   4    0.59    0.84   0
  -8  -1  -4   -0.41    0.70   0
   9   1   4    5.53    0.76   0
  -9   1  -4    5.76    0.75   0
  -9  -1  -4    5.18    0.91   0
   9  -1   4    6.49    0.91   0
  -9  -1   4    5.04    0.71   0
  -9   1   4    5.69    0.76   0
 -10  -1   4   21.46    0.87   0
  10  -1   4   24.25    1.01   0
 -10   1  -4   23.61    1.05   0
  10   1   4   22.94    0.88   0
 -10   1   4   21.47    0.89   0
 -10  -1  -4   23.45    0.89   0
 -11   1  -4   10.79    0.99   0
 -11  -1   4   10.61    0.95   0
  11  -1   4   12.40    0.79   0
 -11   1   4   10.59    0.98   0
  11   1   4   11.97    0.84   0
 -11  -1  -4   10.05    0.79   0
 -12   1  -4    0.65    0.77   0
 -12  -1  -4   -0.96    0.94   0
  12   1   4    1.08    0.73   0
 -12  -1   4   -0.21    0.92   0
 -12   1   4    0.88    0.78   0
  12  -1   4    0.78    0.78   0
 -13   1  -4   -0.17    0.78   0
 -13   1   4    0.66    0.80   0
 -13  -1  -4    0.73    0.77   0
  13   1   4    1.43    0.78   0
 -13  -1   4    0.16    0.79   0
  13  -1   4   -0.48    0.79   0
 -14  -1  -4    5.81    0.87   0
  14   1   4    5.51    0.86   0
 -14   1  -4    6.97    0.87   0
 -14   1   4    6.05    0.89   0
 -14  -1   4    6.58    0.90   0
  14  -1   4    5.54    1.05   0
 -15   1   4    2.25    0.89   0
 -15   1  -4    1.99    0.89   0
 -15  -1   4    2.26    0.89   0
  15   1   4    2.06    0.87   0
 -15  -1  -4    2.19    1.07   0
  15  -1   4    2.24    0.88   0
  16   1   4    3.87    0.96   0
 -16  -1   4    3.40    1.15   0
 -16   1   4    1.59    1.16   0
 -16   1  -4    4.41    0.96   0
 -16  -1  -4    3.09    0.94   0
   0  -2  -4   33.31    1.06   0
   0   2   4   33.78    1.07   0
   1   2   4   59.97    1.31   0
  -1   2  -4   53.14    2.05   0
  -1  -2  -4   58.59    1.29   0
  -1   2   4   59.69    1.34   0
   2   2   4   84.08    1.45   0
   2  -2   4   79.87    1.84   0
  -2  -2   4   87.25    2.78   0
  -2   2  -4   78.57    1.90   0
  -2  -2  -4   88.01    1.44   0
   3   2   4   46.03    1.11   0
  -3  -2  -4   46.40    1.21   0
   3   2  -4   45.79    1.66   0
  -3   2  -4   43.76    1.37   0
   3  -2   4   44.86    1.35   0
  -3  -2   4   47.32    1.67   0
  -4   2  -4   67.41    1.46   0
   4   2  -4   67.39    1.61   0
   4   2   4   66.92    1.30   0
   4  -2   4   66.38    1.46   0
  -4  -2  -4   69.18    1.21   0
  -4  -2   4   71.90    1.69   0
   5   2   4  147.52    1.69   0
   5  -2   4  135.89    1.69   0
  -5   2  -4  135.81    1.72   0
  -5  -2   4  134.44    1.95   0
   5   2  -4  136.45    1.98   0
  -5  -2  -4  145.23    1.55   0
   6  -2   4   10.56    0.80   0
   6   2  -4    7.70    0.82   0
  -6  -2   4    8.66    0.84   0
   6   2   4    6.92    0.75   0
  -6  -2  -4    8.40    0.82   0
  -6   2   4    8.25    0.78   0
  -6   2  -4    7.65    0.93   0
  -7   2  -4    9.96    0.76   0
  -7  -2   4   10.43    1.01   0
   7   2  -4   11.21    1.01   0
   7  -2   4   12.05    0.97   0
  -7  -2  -4   10.53    0.90   0
  -7   2   4    9.69    0.80   0
   7   2   4   10.45    0.92   0
   8   2   4   58.31    1.10   0
  -8  -2   4   61.79    1.24   0
  -8   2   4   57.45    1.11   0
  -8   2  -4   57.23    1.19   0
   8   2  -4   60.70    1.38   0
  -8  -2  -4   63.16    1.21   0
   8  -2   4   61.81    1.20   0
   9  -2   4    1.89    0.88   0
  -9   2  -4    2.35    0.88   0
  -9  -2   4    2.82    0.93   0
  -9  -2  -4    2.33    0.72   0
  -9   2   4    2.92    0.76   0
   9   2  -4    2.51    0.92   0
   9   2   4    2.13    0.73   0
 -10  -2   4    0.74    0.92   0
  10   2   4    0.53    0.89   0
 -10   2  -4    1.40    0.75   0
  10  -2   4    1.22    0.90   0
 -10  -2  -4    0.95    0.72   0
  10   2  -4    0.96    0.72   0
 -10   2   4   -0.49    0.76   0
  11   2   4    0.93    0.78   0
  11   2  -4    2.21    0.78   0
 -11   2  -4    1.53    0.75   0
 -11  -2   4    1.26    0.95   0
 -11   2   4   -0.31    0.79   0
  11  -2   4    1.11    0.76   0
 -11  -2  -4    0.80    0.77   0
  12   2   4    6.16    0.82   0
 -12   2  -4    5.41    0.98   0
 -12  -2   4    5.92    0.83   0
  12  -2   4    5.45    0.82   0
 -12  -2  -4    6.86    0.81   0
 -12   2   4    5.81    0.83   0
 -13   2  -4    2.22    0.81   0
 -13   2   4    1.72    0.83   0
 -13  -2   4    0.95    0.84   0
 -13  -2  -4    2.52    0.81   0
  13   2   4    2.94    1.02   0
 -14   2  -4    0.91    0.87   0
 -14   2   4    1.03    0.86   0
 -14  -2   4    0.85    1.06   0
 -14  -2  -4    0.94    1.04   0
  14   2   4    1.29    0.86   0
 -15   2  -4   -0.27    0.86   0
 -15  -2   4    0.67    0.89   0
 -15  -2  -4    1.10    0.83   0
 -15   2   4   -1.02    0.90   0
  15   2   4    0.64    0.92   0
  -1   3  -4  244.38    3.53   0
   1   3   4  271.11    2.41   0
  -1   3   4  274.41    2.32   0
  -1  -3  -4  268.21    2.25   0
  -2   3  -4   41.33    1.49   0
   2   3   4   45.05    1.26   0
  -2  -3  -4   47.70    1.27   0
  -2  -3   4   47.00    2.36   0
   2   3  -4   41.34    2.48   0
  -2   3   4   45.67    1.18   0
   3   3   4    4.98    0.75   0
  -3   3  -4    4.55    1.02   0
  -3  -3   4    5.63    1.28   0
  -3  -3  -4    5.79    0.95   0
   3   3  -4    5.17    1.19   0
  -4  -3   4   30.55    1.46   0
   4   3  -4   26.23    1.31   0
   4   3   4   28.00    0.97   0
  -4  -3  -4   31.42    1.12   0
  -4   3  -4   25.03    1.09   0
   5   3  -4   49.99    1.46   0
  -5  -3  -4   55.48    1.26   0
  -5  -3   4   54.43    1.50   0
   5   3   4   48.00    1.13   0
  -5   3  -4   49.07    1.27   0
  -6  -3  -4    9.38    0.97   0
  -6   3  -4    8.92    0.94   0
   6   3   4    8.52    0.98   0
   6   3  -4    8.72    0.94   0
  -6  -3   4    8.62    0.97   0
  -7   3  -4   10.96    0.88   0
  -7  -3  -4   12.31    1.07   0
  -7  -3   4   11.47    0.98   0
   7   3   4   11.63    0.85   0
  -7   3   4   12.18    0.93   0
   7   3  -4   11.16    0.99   0
  -8   3  -4   27.24    1.08   0
  -8  -3   4   29.23    1.16   0
   8   3  -4   30.17    1.13   0
  -8  -3  -4   29.38    1.10   0
   8   3   4   28.74    0.99   0
  -8   3   4   27.27    1.06   0
   9   3  -4   16.02    1.11   0
  -9   3  -4   18.09    0.86   0
  -9  -3   4   16.45    1.11   0
   9   3   4   19.69    0.89   0
  -9   3   4   16.43    0.87   0
  -9  -3  -4   18.49    0.89   0
 -10   3   4   56.03    1.14   0
 -10  -3   4   58.80    1.39   0
  10   3   4   58.52    1.16   0
  10   3  -4   59.42    1.25   0
 -10  -3  -4   60.69    1.31   0
 -10   3  -4   57.91    1.31   0
  11   3  -4   -0.03    1.02   0
  11   3   4    1.90    0.94   0
 -11  -3   4    1.22    1.03   0
 -11  -3  -4    1.03    0.98   0
 -11   3   4    0.89    0.98   0
 -11   3  -4    0.38    0.80   0
 -12  -3  -4   15.82    1.00   0
  12   3   4   13.93    0.96   0
  12   3  -4   14.90    0.97   0
 -12   3   4   13.91    0.91   0
 -12  -3   4   16.36    1.02   0
 -12   3  -4   14.97    0.95   0
 -13  -3   4   -0.75    1.09   0
 -13   3  -4    1.01    0.86   0
  13   3   4    0.54    0.86   0
 -13   3   4   -0.35    0.82   0
 -13  -3  -4   -0.22    1.00   0
 -14   3   4    1.69    1.06   0
  14   3   4    1.01    1.07   0
 -14   3  -4    0.88    1.07   0
 -14  -3   4    1.39    1.12   0
 -14  -3  -4    0.96    0.89   0
   0   4  -4  180.03    3.80   0
   0   4   4  176.54    1.95   0
   0   4  -4  163.13    3.84   0
  -1   4  -4   64.69    1.98   0
   1   4   4   59.27    1.34   0
  -1   4  -4   54.58    2.02   0
  -1   4   4   62.62    1.31   0
  -2   4   4   10.88    0.90   0
  -2  -4  -4   10.81    0.95   0
   2   4   4    9.75    0.98   0
  -2   4  -4   10.14    1.17   0
   3   4   4    1.09    0.85   0
  -3  -4   4    0.55    1.32   0
  -3  -4  -4    1.09    0.87   0
  -3   4   4    0.93    0.85   0
   3   4  -4    0.97    1.41   0
  -3   4  -4    0.57    0.90   0
   4   4  -4    4.84    1.28   0
  -4   4  -4    5.83    1.08   0
   4   4   4    5.30    0.91   0
  -4  -4  -4    6.50    0.93   0
  -4  -4   4    5.45    1.26   0
   5   4   4   19.08    1.11   0
  -5  -4   4   22.13    1.41   0
  -5   4  -4   19.12    1.08   0
   5   4  -4   19.01    1.38   0
  -5  -4  -4   21.91    1.11   0
   6   4   4    1.08    0.73   0
   6   4  -4    0.80    1.03   0
  -6  -4  -4    0.94    0.88   0
  -6   4  -4    0.66    0.91   0
  -6  -4   4    1.08    1.05   0
  -7  -4  -4   28.73    1.00   0
  -7   4   4   26.45    0.93   0
   7   4  -4   26.28    1.26   0
  -7  -4   4   26.72    1.19   0
   7   4   4   23.47    1.12   0
  -7   4  -4   24.63    1.15   0
  -8  -4   4    0.79    0.96   0
  -8  -4  -4    0.26    0.95   0
  -8   4   4    0.86    0.78   0
   8   4  -4    0.31    0.93   0
  -8   4  -4    0.05    0.78   0
   8   4   4    0.28    0.94   0
   9   4   4    0.71    0.83   0
  -9  -4  -4    1.27    1.01   0
   9   4  -4    1.34    0.93   0
  -9  -4   4    1.17    0.98   0
  -9   4   4    0.31    0.94   0
  -9   4  -4    1.74    0.98   0
 -10  -4  -4   10.31    1.10   0
  10   4   4    7.46    0.87   0
 -10   4  -4    7.33    1.06   0
 -10  -4   4    7.85    1.05   0
 -10   4   4    7.44    0.87   0
  10   4  -4    7.68    1.02   0
  11   4   4    3.58    1.06   0
 -11  -4   4    5.60    1.11   0
 -11   4   4    4.58    0.86   0
 -11  -4  -4    5.20    1.10   0
 -11   4  -4    4.71    0.88   0
  11   4  -4    3.68    1.08   0
 -12  -4  -4    0.11    1.10   0
 -12   4  -4    0.67    1.05   0
  12   4  -4   -0.12    1.06   0
  12   4   4    0.96    0.82   0
 -12  -4   4    0.22    1.16   0
 -12   4   4    1.19    1.05   0
 -13   4  -4    5.31    0.94   0
  13   4   4    5.23    0.98   0
 -13   4   4    5.24    0.92   0
 -13  -4   4    5.00    1.20   0
 -13  -4  -4    5.62    1.21   0
   1   5   4    0.95    0.94   0
  -1   5  -4    0.81    1.44   0
  -1   5   4    0.52    1.01   0
  -1   5  -4    0.57    1.30   0
   2   5   4    0.43    0.88   0
  -2   5   4    0.24    0.94   0
  -2   5  -4    0.37    1.18   0
  -2   5  -4    0.45    1.19   0
  -3   5   4   -0.28    0.93   0
  -3  -5  -4    0.06    0.95   0
  -3   5  -4   -0.45    1.08   0
  -3   5  -4   -0.07    1.10   0
   3   5   4    0.38    0.95   0
  -4  -5  -4    6.80    1.04   0
   4   5  -4    5.96    1.61   0
   4   5   4    6.09    0.98   0
  -4   5   4    5.56    1.01   0
  -4   5  -4    6.42    1.13   0
  -5  -5   4    2.99    1.44   0
   5   5   4    2.23    0.97   0
  -5   5  -4    3.04    1.09   0
  -5  -5  -4    3.53    0.99   0
  -5   5   4    2.27    0.92   0
   5   5  -4    2.67    1.40   0
   6   5   4    1.40    0.95   0
  -6  -5   4    1.10    1.14   0
  -6   5   4    0.72    1.00   0
  -6  -5  -4    0.84    0.99   0
   6   5  -4    0.73    1.22   0
  -6   5  -4    0.27    0.93   0
  -7   5  -4    1.70    1.01   0
   7   5   4    1.20    0.83   0
   7   5  -4    0.57    1.17   0
  -7  -5  -4    1.26    1.04   0
  -7  -5   4    1.98    1.36   0
  -7   5   4    0.77    1.00   0
  -8  -5   4   -0.20    1.17   0
  -8   5   4    0.55    0.82   0
  -8  -5  -4    0.18    1.00   0
   8   5   4    0.37    0.81   0
   8   5  -4   -0.21    1.14   0
  -8   5  -4    0.09    0.96   0
   9   5   4    0.56    1.07   0
  -9   5   4    1.60    0.88   0
  -9  -5  -4    0.80    1.11   0
  -9   5  -4    0.88    0.87   0
   9   5  -4    0.64    1.20   0
  -9  -5   4    2.17    1.25   0
 -10   5  -4    1.27    1.10   0
 -10  -5  -4    0.68    1.10   0
 -10   5   4    0.21    1.06   0
  10   5   4    0.48    1.06   0
  10   5  -4    0.74    1.10   0
 -10  -5   4   -0.28    1.14   0
 -11  -5   4    2.51    1.14   0
 -11   5   4    2.51    0.92   0
 -11  -5  -4    3.09    1.14   0
 -11   5  -4    3.16    0.91   0
  11   5  -4    1.50    1.13   0
  11   5   4    2.00    0.92   0
 -12   5  -4    1.69    1.14   0
 -12  -5  -4    1.71    1.20   0
 -12  -5   4    1.89    1.21   0
 -12   5   4    1.58    0.94   0
  12   5   4    1.66    1.16   0
   0   6   4    2.72    1.03   0
  -1   6  -4    0.74    1.62   0
  -1   6  -4    0.54    1.75   0
  -1   6   4    0.77    1.05   0
   1   6   4    0.77    0.98   0
  -2   6  -4    0.24    1.28   0
   2   6   4    0.62    1.00   0
  -2   6  -4    0.10    1.41   0
  -2   6   4    0.24    1.05   0
  -3   6  -4    1.54    1.32   0
  -3   6   4    3.32    1.03   0
  -3   6  -4    2.65    1.37   0
   3   6   4    1.82    1.02   0
  -4   6  -4    2.33    1.18   0
  -4  -6  -4    3.77    1.19   0
  -4   6  -4    3.30    1.18   0
   4   6   4    2.12    1.03   0
  -4   6   4    3.62    1.05   0
  -5  -6  -4    2.68    1.05   0
  -5   6  -4    2.70    1.17   0
  -5   6  -4    2.37    1.22   0
  -5   6   4    2.88    1.06   0
   5   6   4    2.77    1.16   0
  -6   6   4   -0.46    0.90   0
   6   6   4    0.53    1.04   0
  -6   6  -4    0.85    1.19   0
  -6   6   4    1.03    1.06   0
  -6  -6  -4    0.50    1.08   0
  -7   6  -4    1.41    1.05   0
   7   6   4    2.28    1.09   0
  -7   6   4    1.90    1.08   0
  -7  -6  -4    1.03    1.11   0
  -7  -6   4    2.04    1.56   0
  -7   6   4    1.76    1.08   0
   8   6   4    1.76    1.07   0
  -8  -6   4    3.48    1.54   0
  -8   6  -4    1.60    1.11   0
  -8  -6  -4    4.06    1.19   0
  -8   6   4    3.73    0.95   0
   9   6   4    0.66    1.14   0
  -9   6  -4    1.81    1.12   0
  -9  -6  -4    1.13    1.22   0
  -9  -6   4    1.15    1.37   0
  -9   6   4    1.38    0.93   0
  -1   7   4    6.40    1.19   0
   1   7   4    5.37    1.33   0
   2   7   4    2.79    1.30   0
  -2   7   4    2.93    1.33   0
  -2   7  -4    3.23    2.08   0
  -2   7  -4    2.99    1.97   0
  -3   7   4    0.18    1.15   0
   3   7   4    0.48    1.28   0
  -3   7  -4    0.57    1.57   0
  -3   7  -4    0.22    1.62   0
  -4   7   4    0.63    1.17   0
  -4   7  -4    0.40    1.51   0
  -4   7  -4    0.26    1.48   0
   4   7   4    0.53    1.11   0
  -4   7   4    1.09    1.15   0
  -5   7   4    0.72    1.18   0
   5   7   4    0.06    1.15   0
  -5   7   4    0.47    1.13   0
  -5   7  -4    0.48    1.31   0
  -5   7  -4    1.02    1.36   0
   1   1   5    3.08    0.97   0
  -1  -1   5    3.54    1.13   0
   1  -1   5    3.27    1.03   0
  -1  -1  -5    3.07    0.79   0
  -1   1   5    3.57    0.73   0
  -1   1  -5    3.16    1.01   0
  -2   1  -5  369.23    3.43   0
  -2  -1  -5  390.09    3.00   0
   2  -1   5  361.40    3.38   0
   2   1   5  377.65    3.00   0
   3  -1   5   18.34    1.10   0
  -3   1  -5   17.21    0.96   0
  -3  -1   5   18.37    1.13   0
   3   1   5   19.61    1.04   0
  -3  -1  -5   19.96    0.91   0
   4  -1   5   12.34    0.94   0
   4   1   5   11.21    0.76   0
  -4  -1   5   10.49    0.87   0
  -4  -1  -5   11.35    0.78   0
  -4   1  -5   11.18    0.81   0
   5  -1   5   19.41    0.95   0
   5   1   5   17.31    0.97   0
  -5  -1  -5   19.46    0.85   0
  -5   1  -5   17.31    0.84   0
  -5  -1   5   17.82    0.90   0
   6  -1   5    0.37    0.80   0
  -6   1   5    0.14    0.83   0
  -6   1  -5    0.23    0.66   0
  -6  -1  -5    0.45    0.69   0
   6   1   5    1.09    0.83   0
  -6  -1   5    0.17    0.66   0
  -7   1  -5   72.96    1.21   0
   7   1   5   76.45    1.31   0
  -7   1   5   74.31    1.19   0
  -7  -1  -5   77.27    1.19   0
   7  -1   5   77.52    1.19   0
  -7  -1   5   74.52    1.21   0
   8  -1   5   -0.14    0.67   0
  -8  -1   5    0.20    0.83   0
  -8  -1  -5   -0.26    0.71   0
  -8   1  -5   -0.13    0.83   0
   8   1   5    0.66    0.72   0
  -8   1   5   -0.07    0.80   0
   9   1   5   65.34    1.23   0
  -9  -1   5   61.26    1.12   0
   9  -1   5   65.13    1.11   0
  -9   1  -5   64.68    1.11   0
  -9   1   5   60.14    1.13   0
  -9  -1  -5   66.60    1.11   0
 -10  -1   5   47.26    1.04   0
  10  -1   5   48.89    1.00   0
 -10  -1  -5   49.09    1.07   0
 -10   1  -5   48.05    1.05   0
 -10   1   5   46.53    1.17   0
  10   1   5   47.61    1.05   0
 -11   1  -5   -0.22    0.75   0
  11  -1   5    0.99    0.73   0
 -11  -1   5   -0.15    0.89   0
 -11  -1  -5    0.45    0.89   0
  11   1   5    0.09    0.73   0
 -11   1   5    0.31    0.91   0
  12   1   5    9.11    0.83   0
 -12   1   5    7.40    0.84   0
 -12  -1  -5    8.72    0.82   0
 -12  -1   5    8.41    0.99   0
  12  -1   5    8.32    0.81   0
 -12   1  -5    7.73    0.82   0
  13   1   5   -0.36    0.99   0
 -13  -1   5    0.32    0.96   0
 -13   1   5    1.59    0.78   0
 -13  -1  -5    0.30    0.80   0
 -13   1  -5    0.41    0.79   0
  13  -1   5   -0.07    0.79   0
 -14  -1  -5    2.69    1.00   0
 -14   1  -5    3.61    0.85   0
  14   1   5    2.06    0.85   0
 -14  -1   5    2.67    1.05   0
  14  -1   5    2.98    0.85   0
 -14   1   5    3.15    0.85   0
 -15  -1   5    0.65    0.88   0
  15  -1   5    0.49    0.87   0
 -15   1  -5   -0.66    0.88   0
  15   1   5    0.02    0.86   0
 -15   1   5    0.24    0.89   0
 -15  -1  -5    1.11    0.86   0
  16   1   5    0.42    0.94   0
 -16   1  -5    0.60    1.14   0
 -16  -1   5    0.33    0.90   0
  16  -1   5    0.12    1.14   0
 -16  -1  -5    0.82    0.94   0
 -16   1   5    0.47    0.95   0
   0   2   5  103.50    1.55   0
   0  -2  -5  104.17    1.52   0
   1   2   5    0.21    0.84   0
  -1   2   5   -0.01    0.79   0
  -1   2  -5    0.10    1.07   0
  -1  -2  -5    0.57    0.81   0
   1  -2   5    0.05    1.04   0
  -2   2  -5   26.96    1.40   0
  -2  -2   5   29.55    1.95   0
  -2  -2  -5   30.21    0.95   0
   2  -2   5   26.48    1.27   0
   2   2   5   28.43    0.97   0
  -3  -2  -5   12.05    0.76   0
   3   2   5   11.23    0.75   0
  -3   2  -5   11.24    1.02   0
  -3  -2   5   10.89    1.15   0
   3  -2   5   10.93    0.99   0
  -4   2  -5   19.39    1.04   0
   4  -2   5   19.39    1.04   0
  -4  -2  -5   20.81    0.83   0
   4   2   5   20.54    0.96   0
  -4  -2   5   19.78    1.26   0
  -5  -2  -5  130.34    1.47   0
   5  -2   5  128.09    1.64   0
   5   2   5  124.49    1.57   0
  -5  -2   5  122.05    1.87   0
  -5   2  -5  123.68    1.57   0
  -6   2  -5  361.06    2.38   0
  -6  -2   5  353.24    2.82   0
   6  -2   5  384.65    2.50   0
  -6  -2  -5  387.56    2.39   0
   6   2   5  373.14    2.30   0
  -7  -2   5  106.75    1.62   0
  -7  -2  -5  109.59    1.41   0
  -7   2   5  102.48    1.47   0
  -7   2  -5  107.74    1.40   0
   7   2   5  107.07    1.42   0
   7  -2   5  107.56    1.46   0
  -8   2   5  100.89    1.29   0
  -8  -2   5   97.38    1.54   0
   8  -2   5   98.81    1.33   0
  -8   2  -5   97.73    1.28   0
  -8  -2  -5  105.39    1.28   0
   8   2   5   97.66    1.26   0
   9   2   5    1.01    0.90   0
  -9  -2   5   -0.18    0.75   0
  -9  -2  -5    0.88    0.67   0
  -9   2   5   -0.11    0.73   0
   9  -2   5    0.75    0.69   0
  -9   2  -5    0.73    0.83   0
 -10   2  -5    5.77    0.93   0
 -10  -2   5    6.54    0.80   0
 -10   2   5    6.11    0.77   0
  10   2   5    6.94    0.75   0
  10  -2   5    6.35    0.78   0
 -10  -2  -5    6.21    0.76   0
 -11   2   5    0.65    0.76   0
 -11  -2   5    2.27    0.94   0
 -11  -2  -5    1.10    0.90   0
  11  -2   5    0.75    0.73   0
  11   2   5    0.47    0.90   0
 -11   2  -5    1.23    0.92   0
 -12   2  -5    1.49    0.80   0
  12   2   5    1.58    0.80   0
 -12  -2  -5    1.76    0.79   0
 -12   2   5    1.43    0.79   0
 -12  -2   5    2.20    0.80   0
  12  -2   5    1.18    0.80   0
 -13  -2   5    2.15    1.02   0
  13   2   5    3.55    1.01   0
 -13  -2  -5    2.28    0.88   0
  13  -2   5    4.03    1.01   0
 -13   2  -5    2.40    0.81   0
 -13   2   5    2.68    0.83   0
 -14   2  -5    1.08    0.85   0
 -14  -2  -5    1.49    0.87   0
 -14  -2   5    1.99    0.89   0
  14   2   5    1.54    0.84   0
 -14   2   5    1.95    1.05   0
 -15  -2   5    0.86    1.08   0
  15   2   5   -0.12    0.87   0
 -15  -2  -5    0.94    1.06   0
 -15   2   5    0.77    0.91   0
 -15   2  -5    1.51    1.08   0
  -1   3  -5    5.09    1.21   0
   1   3   5    5.51    0.78   0
  -1  -3  -5    4.93    0.85   0
  -1   3   5    5.33    0.73   0
  -2   3   5  170.12    1.82   0
  -2   3  -5  152.96    2.47   0
  -2  -3  -5  170.52    1.93   0
   2   3   5  168.36    1.89   0
  -3   3  -5  105.66    1.87   0
   3   3   5  112.68    1.61   0
  -3  -3   5  123.99    2.83   0
  -3  -3  -5  117.64    1.64   0
  -4  -3  -5   97.33    1.40   0
  -4  -3   5   93.15    2.06   0
   4   3   5   91.51    1.49   0
  -4   3  -5   86.89    1.59   0
  -5  -3  -5   11.95    0.96   0
   5   3   5   10.37    0.81   0
  -5  -3   5   11.33    1.15   0
   5   3  -5   10.60    1.11   0
  -5   3  -5    9.88    0.94   0
  -6  -3  -5    1.42    0.88   0
  -6   3  -5    1.17    0.74   0
  -6  -3   5    1.10    1.02   0
   6   3   5    0.78    0.88   0
   6   3  -5    0.68    1.03   0
   7   3   5    8.93    0.97   0
  -7  -3  -5    9.03    0.98   0
  -7  -3   5    8.96    0.96   0
  -7   3   5    9.24    0.74   0
   7   3  -5    9.48    0.95   0
  -7   3  -5    9.06    0.83   0
  -8  -3   5   17.56    1.11   0
  -8   3   5   18.61    0.85   0
  -8   3  -5   17.17    0.87   0
   8   3  -5   18.44    1.06   0
  -8  -3  -5   20.29    1.04   0
   8   3   5   17.49    1.02   0
  -9   3  -5   11.68    0.84   0
  -9  -3  -5   12.28    0.99   0
  -9  -3   5   12.48    1.10   0
   9   3  -5   11.73    1.02   0
   9   3   5   11.24    0.85   0
  -9   3   5   10.03    0.82   0
 -10   3   5  115.06    1.40   0
 -10  -3   5  123.53    1.59   0
  10   3   5  115.56    1.47   0
 -10   3  -5  118.81    1.45   0
 -10  -3  -5  128.38    1.61   0
  11   3   5   15.48    1.03   0
 -11   3   5   14.08    1.06   0
 -11   3  -5   14.40    1.09   0
 -11  -3   5   13.72    1.18   0
 -11  -3  -5   14.50    1.06   0
 -12   3   5   15.10    1.09   0
 -12  -3  -5   14.35    1.11   0
 -12   3  -5   11.18    0.96   0
  12   3   5   13.09    0.94   0
 -12  -3   5   15.50    0.95   0
 -13   3   5    1.51    0.86   0
 -13   3  -5    0.28    0.84   0
  13   3   5    1.30    0.82   0
 -13  -3  -5    1.44    0.85   0
 -13  -3   5    0.73    1.06   0
  14   3   5    6.01    0.93   0
 -14  -3   5    5.49    1.18   0
 -14  -3  -5    7.34    0.93   0
 -14   3   5    7.89    0.96   0
   0   4   5  452.89    2.88   0
  -1   4   5   47.10    1.20   0
   1   4   5   45.60    1.25   0
  -1   4  -5   40.77    2.03   0
  -1   4  -5   51.46    2.10   0
  -2   4  -5    0.59    1.12   0
   2   4   5    0.41    0.68   0
  -2   4   5    0.74    0.90   0
  -2  -4  -5    0.73    0.85   0
  -3   4   5   24.07    1.06   0
  -3  -4  -5   25.36    1.06   0
  -3   4  -5   21.79    1.28   0
   3   4   5   23.59    1.11   0
  -4  -4   5   22.28    1.65   0
  -4  -4  -5   21.50    1.16   0
   4   4   5   18.09    1.01   0
  -4   4  -5   18.23    1.21   0
  -5  -4   5    3.74    1.09   0
  -5   4  -5    3.72    0.93   0
  -5  -4  -5    3.21    0.92   0
   5   4  -5    3.41    1.03   0
   5   4   5    3.97    0.76   0
  -6  -4   5  105.26    1.94   0
   6   4   5   94.41    1.54   0
  -6   4  -5   95.08    1.60   0
  -6  -4  -5  110.75    1.44   0
   6   4  -5   95.15    2.03   0
  -7  -4   5   16.32    1.20   0
   7   4   5   15.24    0.86   0
  -7  -4  -5   16.90    1.06   0
   7   4  -5   15.54    1.23   0
  -7   4   5   15.32    0.87   0
  -7   4  -5   13.97    1.10   0
  -8  -4   5    5.00    1.01   0
  -8  -4  -5    5.01    0.85   0
   8   4   5    4.85    0.81   0
  -8   4  -5    5.07    0.96   0
  -8   4   5    4.44    0.78   0
   8   4  -5    4.71    0.97   0
  -9   4  -5   10.04    0.86   0
  -9  -4  -5   10.95    0.90   0
   9   4  -5   10.16    1.05   0
   9   4   5    9.85    1.05   0
  -9   4   5    9.65    0.84   0
  -9  -4   5   11.29    1.09   0
  10   4   5    4.35    1.04   0
 -10   4  -5    3.62    0.83   0
 -10  -4  -5    5.68    0.87   0
 -10   4   5    3.41    0.85   0
 -10  -4   5    6.17    1.04   0
  11   4   5    1.63    1.01   0
 -11  -4  -5    0.81    0.87   0
 -11   4  -5    0.52    1.01   0
 -11  -4   5    0.47    1.06   0
 -11   4   5   -0.23    0.82   0
 -12   4   5    2.08    0.86   0
 -12  -4   5    1.14    1.09   0
 -12  -4  -5    2.51    0.87   0
 -12   4  -5    1.80    0.88   0
  12   4   5    0.98    0.94   0
 -13   4  -5    2.00    0.89   0
 -13  -4  -5    0.64    0.89   0
 -13   4   5    0.46    1.09   0
  13   4   5    0.73    0.89   0
 -13  -4   5    1.24    1.15   0
   1   5   5    7.88    0.92   0
  -1   5  -5    6.62    1.66   0
  -1   5  -5    7.34    1.75   0
  -1   5   5    6.33    1.02   0
  -2   5  -5   17.19    1.58   0
   2   5   5   19.77    1.08   0
  -2   5  -5   22.05    1.52   0
  -2   5   5   20.50    1.09   0
  -3   5  -5    5.69    1.17   0
  -3   5   5    6.26    0.87   0
  -3  -5  -5    6.94    1.02   0
   3   5   5    4.42    1.03   0
  -4  -5  -5   93.56    1.60   0
   4   5   5   89.74    1.55   0
  -4   5  -5   86.05    1.82   0
  -4   5   5   97.03    1.36   0
  -5   5  -5    1.39    1.09   0
  -5   5   5    0.70    0.77   0
  -5  -5   5    1.04    1.46   0
   5   5   5    0.98    0.96   0
  -5  -5  -5    1.93    1.01   0
  -6  -5  -5   14.20    1.09   0
   6   5   5   11.80    0.90   0
  -6  -5   5   14.99    1.47   0
  -6   5  -5   12.62    1.19   0
  -7   5  -5    4.94    1.00   0
   7   5   5    4.25    1.00   0
  -7  -5   5    6.50    1.21   0
  -7   5   5    4.32    0.85   0
  -7  -5  -5    5.06    1.05   0
  -8   5  -5    5.74    0.84   0
   8   5   5    4.80    1.03   0
  -8   5   5    5.64    0.86   0
  -8  -5   5    5.74    1.28   0
  -8  -5  -5    6.33    1.08   0
  -9   5   5    0.93    0.85   0
  -9   5  -5   -0.33    0.86   0
   9   5   5    0.66    0.85   0
  -9  -5  -5    0.15    1.08   0
  -9  -5   5   -0.26    1.27   0
 -10   5   5    4.93    1.10   0
  10   5   5    4.83    0.93   0
 -10  -5  -5    4.85    1.15   0
 -10  -5   5    5.75    1.16   0
 -10   5  -5    3.55    1.11   0
 -11  -5   5    2.21    1.30   0
  11   5   5    1.72    1.16   0
 -11  -5  -5    2.36    1.16   0
 -11   5   5    1.87    1.10   0
 -11   5  -5    2.13    1.13   0
 -12   5  -5   -0.43    0.93   0
  12   5   5    1.17    1.14   0
 -12  -5  -5    0.09    1.22   0
 -12   5   5    1.03    0.92   0
 -12  -5   5    0.82    1.18   0
   0   6   5   87.70    1.70   0
   1   6   5   14.31    1.14   0
  -1   6   5   12.96    1.18   0
  -2   6  -5    0.52    1.55   0
   2   6   5    0.96    0.99   0
  -2   6   5    0.08    1.00   0
  -2   6  -5    0.21    1.59   0
  -3   6  -5    7.98    1.43   0
  -3   6   5    8.15    1.10   0
  -3   6  -5    8.83    1.46   0
   3   6   5    5.90    1.08   0
  -4   6  -5   -0.20    1.21   0
  -4  -6  -5    0.05    1.03   0
   4   6   5    0.49    1.02   0
  -4   6  -5    0.79    1.14   0
  -4   6   5    0.05    1.02   0
  -5   6  -5    0.82    1.19   0
  -5   6   5    1.52    1.03   0
  -5  -6  -5    0.86    1.09   0
   5   6   5    0.93    1.03   0
   6   6   5   19.83    1.25   0
  -6   6   5   25.25    1.10   0
  -6  -6  -5   20.89    1.28   0
  -6   6   5   22.60    1.10   0
  -6   6  -5   20.09    1.27   0
  -7  -6   5    5.34    1.77   0
   7   6   5    3.71    1.05   0
  -7   6  -5    5.47    1.30   0
  -7  -6  -5    4.50    1.15   0
  -7   6   5    3.90    1.07   0
  -7   6   5    3.74    1.09   0
  -8   6   5    6.60    0.99   0
  -8  -6   5    8.89    1.59   0
  -8  -6  -5   10.99    1.22   0
  -8   6  -5    8.65    1.17   0
   8   6   5    7.26    1.15   0
  -9   6  -5    6.93    1.17   0
  -9  -6   5    6.80    1.64   0
  -9  -6  -5    7.48    1.25   0
   9   6   5    4.58    1.17   0
  -9   6   5    6.79    0.98   0
  -1   7   5    0.98    1.31   0
   1   7   5    0.50    1.11   0
  -2   7   5    4.93    1.22   0
   2   7   5    4.30    1.18   0
  -3   7   5    3.94    1.18   0
  -3   7  -5    4.70    1.88   0
   3   7   5    3.43    1.17   0
  -3   7  -5    4.81    1.81   0
  -4   7  -5   10.07    1.66   0
  -4   7   5    9.51    1.21   0
  -4   7  -5    8.48    1.74   0
   4   7   5    9.26    1.38   0
  -5   7  -5    2.99    1.50   0
   5   7   5    0.71    1.37   0
  -5   7   5    2.04    1.24   0
  -5   7  -5    1.82    1.43   0
  -5   7   5    2.15    1.18   0
   0   0  -6  133.40    2.16   0
   0   0   6  129.47    2.07   0
   1   0   6   95.26    1.73   0
  -1   0  -6   98.75    1.85   0
  -1   0   6   95.95    1.89   0
  -2   0  -6    0.27    0.75   0
   2   0   6    0.59    0.93   0
  -3   0  -6  223.19    2.20   0
   3   0   6  224.16    2.20   0
  -4   0  -6   26.14    0.91   0
   4   0   6   23.64    1.04   0
   5   0   6  573.90    3.03   0
  -5   0  -6  559.87    3.12   0
   6   0   6    1.74    0.70   0
  -6   0   6    0.48    0.67   0
  -6   0  -6    0.42    0.71   0
  -7   0  -6    9.76    0.77   0
  -7   0   6   10.60    0.91   0
   7   0   6   10.54    0.79   0
  -8   0   6    2.46    0.82   0
   8   0   6    2.62    0.69   0
  -8   0  -6    3.87    0.70   0
   9   0   6    3.65    0.72   0
  -9   0  -6    2.99    0.73   0
  -9   0   6    3.41    0.70   0
 -10   0   6    5.30    0.77   0
  10   0   6    5.54    0.77   0
 -10   0  -6    6.34    0.76   0
  11   0   6    4.12    0.94   0
 -11   0   6    3.95    0.76   0
 -11   0  -6    4.29    0.76   0
 -12   0  -6   -0.36    0.95   0
  12   0   6    0.85    0.77   0
 -12   0   6    1.46    0.79   0
 -13   0   6   10.05    0.86   0
  13   0   6   15.04    1.06   0
 -13   0  -6   14.38    0.88   0
 -14   0   6    1.66    1.02   0
  14   0   6    0.50    0.84   0
 -14   0  -6    1.97    0.84   0
 -15   0  -6    0.90    1.05   0
  15   0   6    0.53    0.87   0
 -15   0   6    0.28    0.84   0
 -16   0  -6    0.76    1.13   0
  16   0   6    0.93    0.93   0
 -16   0   6    0.88    0.88   0
  -1   1  -6 1854.67    8.50   0
  -1  -1   6 1914.06    9.57   0
   1   1   6 1842.85    6.34   0
  -1  -1  -6 1860.51    6.30   0
  -1   1   6 1811.57    6.09   0
   1  -1   6 1576.21    7.61   0
  -2   1  -6    5.40    0.96   0
   2  -1   6    5.13    0.97   0
  -2  -1  -6    5.27    0.75   0
   2   1   6    5.30    0.79   0
   3  -1   6   84.87    1.49   0
  -3   1  -6   79.75    1.45   0
   3   1   6   84.84    1.47   0
  -3  -1  -6   87.28    1.37   0
   4  -1   6  429.47    2.84   0
  -4  -1  -6  439.05    2.76   0
   4   1   6  429.84    2.67   0
  -4  -1   6  406.76    3.27   0
  -4   1  -6  408.05    2.76   0
   5   1   6  189.52    1.86   0
  -5   1  -6  174.52    1.73   0
  -5  -1   6  171.67    2.00   0
   5  -1   6  184.03    1.85   0
  -5  -1  -6  189.02    1.79   0
   6  -1   6   13.76    0.76   0
   6   1   6   14.88    0.96   0
  -6   1  -6   15.74    0.80   0
  -6  -1   6   15.93    0.82   0
  -6  -1  -6   15.52    0.95   0
   7   1   6  110.49    1.36   0
  -7  -1   6  108.19    1.58   0
  -7   1  -6  112.84    1.40   0
  -7  -1  -6  112.55    1.31   0
  -7   1   6  109.59    1.44   0
   7  -1   6  112.64    1.34   0
   8   1   6    2.10    0.70   0
  -8  -1   6    2.13    0.84   0
  -8  -1  -6    2.39    0.71   0
   8  -1   6    1.84    0.69   0
  -8   1  -6    2.59    0.71   0
  -8   1   6    2.48    0.69   0
  -9   1  -6   41.43    1.02   0
  -9   1   6   39.65    1.01   0
   9  -1   6   41.53    1.14   0
  -9  -1  -6   44.02    1.01   0
   9   1   6   41.90    0.98   0
  -9  -1   6   39.58    1.13   0
 -10  -1  -6   44.32    1.03   0
 -10   1   6   40.60    1.04   0
  10   1   6   43.31    1.04   0
 -10  -1   6   44.68    1.03   0
  10  -1   6   46.38    1.02   0
 -10   1  -6   45.31    1.01   0
 -11  -1   6    0.77    0.75   0
  11  -1   6   -0.22    0.73   0
 -11   1  -6   -0.66    0.73   0
  11   1   6    0.79    0.77   0
 -11   1   6    0.62    0.74   0
 -11  -1  -6   -0.44    0.74   0
 -12  -1  -6    0.96    0.80   0
  12  -1   6    1.09    0.77   0
 -12   1  -6    2.03    0.77   0
 -12  -1   6    0.11    0.96   0
 -12   1   6   -0.44    0.78   0
  12   1   6    0.78    0.79   0
 -13  -1   6    3.70    1.03   0
 -13   1  -6    3.25    0.84   0
 -13  -1  -6    4.93    0.82   0
 -13   1   6    4.47    0.84   0
  13  -1   6    5.58    0.82   0
  13   1   6    4.94    0.83   0
 -14  -1   6    0.79    0.81   0
 -14   1   6    0.29    0.84   0
 -14   1  -6    1.22    0.84   0
 -14  -1  -6    0.39    1.02   0
  14  -1   6    0.12    0.85   0
  14   1   6    1.02    0.83   0
 -15  -1   6    0.00    0.90   0
 -15   1  -6    0.29    0.86   0
 -15   1   6    1.24    0.87   0
  15  -1   6    0.38    0.88   0
  15   1   6    0.74    0.89   0
 -15  -1  -6    0.42    0.87   0
  16  -1   6   10.18    1.00   0
  16   1   6   11.08    1.03   0
   0  -2   6  374.61    6.52   0
   0  -2  -6  413.88    2.79   0
   0   2   6  405.92    2.73   0
   0   2  -6  435.51    7.14   0
   1  -2   6  193.32    3.31   0
  -1   2   6  215.22    2.04   0
   1   2   6  219.31    2.08   0
  -1  -2  -6  217.24    2.01   0
  -1   2  -6  204.22    3.36   0
  -2   2  -6    4.24    1.05   0
  -2   2   6    4.51    0.80   0
  -2  -2  -6    4.64    0.82   0
   2  -2   6    4.49    1.03   0
   2   2   6    3.93    0.83   0
  -2  -2   6    4.43    1.28   0
   3  -2   6    0.27    0.71   0
  -3   2  -6    0.39    0.85   0
  -3  -2  -6    0.51    0.62   0
   3   2   6    0.52    0.65   0
  -3  -2   6    0.76    0.95   0
  -4  -2   6    1.31    1.00   0
  -4  -2  -6    0.57    0.64   0
  -4   2  -6    0.48    0.70   0
   4   2   6    0.46    0.64   0
   4  -2   6   -0.63    0.85   0
  -5  -2  -6  121.06    1.41   0
  -5  -2   6  114.67    1.81   0
  -5   2  -6  111.62    1.52   0
   5   2   6  116.74    1.42   0
   5  -2   6  116.45    1.60   0
  -6  -2   6   39.04    1.24   0
   6   2   6   39.62    0.96   0
  -6  -2  -6   40.17    1.07   0
   6  -2   6   41.06    1.04   0
  -6   2  -6   36.21    1.15   0
   7  -2   6   20.52    1.02   0
  -7   2  -6   20.29    0.81   0
   7   2   6   20.53    0.84   0
  -7  -2   6   19.39    0.96   0
  -7  -2  -6   21.04    0.83   0
  -7   2   6   20.92    0.84   0
  -8  -2   6   13.98    1.02   0
  -8   2   6   13.46    0.98   0
  -8  -2  -6   13.96    0.89   0
   8   2   6   13.90    0.80   0
   8  -2   6   13.48    0.75   0
  -8   2  -6   13.35    0.81   0
  -9  -2   6    2.00    0.90   0
  -9  -2  -6    0.88    0.71   0
   9   2   6    1.39    0.75   0
  -9   2   6    1.06    0.73   0
  -9   2  -6    1.24    0.73   0
   9  -2   6    1.72    0.85   0
 -10   2   6    0.49    0.74   0
 -10   2  -6    1.37    0.88   0
  10  -2   6    0.04    0.71   0
 -10  -2   6    0.40    0.73   0
  10   2   6    0.24    0.70   0
 -10  -2  -6    1.18    0.87   0
  11  -2   6   36.76    0.96   0
  11   2   6   33.87    1.14   0
 -11   2   6   34.51    1.03   0
 -11   2  -6   36.48    1.02   0
 -11  -2   6   37.38    1.19   0
 -11  -2  -6   36.58    1.13   0
 -12  -2   6   27.11    1.06   0
 -12   2   6   20.64    0.97   0
 -12   2  -6   23.32    0.94   0
  12  -2   6   26.58    0.97   0
  12   2   6   23.54    0.95   0
 -12  -2  -6   25.97    0.96   0
  13  -2   6    3.63    0.83   0
 -13  -2  -6    5.43    0.87   0
 -13  -2   6    4.67    1.05   0
 -13   2  -6    4.86    0.86   0
  13   2   6    5.65    0.86   0
 -13   2   6    4.28    0.88   0
 -14   2  -6    1.13    0.83   0
 -14  -2   6    0.29    0.85   0
 -14  -2  -6    2.76    0.87   0
  14  -2   6   -0.29    1.02   0
 -14   2   6   -0.04    0.85   0
  14   2   6    0.59    0.88   0
 -15  -2  -6    0.43    0.89   0
 -15  -2   6    0.21    0.91   0
 -15   2  -6   -0.95    1.02   0
 -15   2   6    2.00    1.10   0
  15   2   6    0.55    0.95   0
   1   3   6    5.13    0.89   0
  -1  -3  -6    5.59    0.73   0
  -1   3  -6    4.79    1.28   0
  -1   3   6    5.91    0.73   0
  -2  -3  -6   35.76    1.04   0
  -2   3  -6   32.27    1.50   0
   2   3   6   33.72    1.12   0
  -2   3   6   35.23    1.10   0
  -3   3  -6   98.20    1.81   0
  -3   3   6  105.65    1.35   0
  -3  -3   6  104.67    2.94   0
   3   3   6   96.32    1.38   0
  -3  -3  -6  102.20    1.40   0
   4   3   6    1.07    0.72   0
  -4  -3   6    1.70    1.14   0
  -4  -3  -6    1.58    0.89   0
  -4   3  -6    1.64    0.86   0
  -5   3  -6   18.23    0.97   0
  -5  -3  -6   21.44    1.05   0
  -5  -3   6   20.98    1.26   0
   5   3   6   19.98    1.05   0
  -6  -3   6    0.45    1.04   0
  -6   3  -6    0.21    0.89   0
  -6  -3  -6    0.47    0.90   0
   6   3   6    0.18    0.71   0
   6  -3   6   -0.27    0.70   0
  -7  -3  -6   17.13    0.88   0
  -7   3  -6   15.20    0.85   0
   7  -3   6   16.22    0.90   0
   7   3   6   15.33    0.86   0
  -7  -3   6   16.00    1.08   0
  -8  -3  -6    5.52    0.77   0
  -8   3  -6    6.46    0.95   0
   8   3   6    5.66    0.79   0
  -8  -3   6    6.27    0.95   0
   8  -3   6    4.52    0.77   0
  -8   3   6    4.78    0.78   0
  -9   3  -6    2.52    0.77   0
  -9   3   6    2.36    0.76   0
   9   3   6    3.13    0.91   0
  -9  -3   6    1.99    0.98   0
  -9  -3  -6    2.51    0.94   0
  10   3   6    3.49    0.98   0
 -10   3  -6    2.64    0.82   0
 -10  -3   6    3.06    0.84   0
 -10   3   6    2.60    0.79   0
 -10  -3  -6    3.30    0.98   0
 -11   3   6    8.90    1.06   0
  11   3   6   14.08    1.04   0
 -11  -3   6   13.97    1.12   0
 -11  -3  -6   14.26    0.87   0
 -11   3  -6   12.12    0.88   0
  12   3   6    1.15    0.78   0
 -12   3  -6   -0.61    0.83   0
 -12   3   6    0.13    0.80   0
 -12  -3   6   -0.04    0.82   0
 -12  -3  -6    0.18    0.82   0
 -13   3   6    1.07    1.03   0
 -13   3  -6    1.05    0.87   0
 -13  -3   6    1.39    0.91   0
  13   3   6    0.39    0.85   0
 -13  -3  -6   -0.00    0.85   0
 -14  -3   6   -0.24    0.89   0
 -14   3   6    0.44    0.86   0
 -14  -3  -6    0.41    1.10   0
  14   3   6    0.91    0.89   0
   0   4   6   14.21    0.98   0
  -1   4   6   23.60    1.05   0
  -1  -4  -6   22.69    1.03   0
   1   4   6   23.41    1.05   0
  -1   4  -6   21.06    2.05   0
  -1   4  -6   24.64    2.02   0
  -2   4   6    0.57    0.90   0
   2   4   6    0.80    0.87   0
  -2   4  -6    0.56    1.14   0
  -2  -4  -6    0.18    0.86   0
  -3   4  -6    1.30    1.03   0
  -3  -4  -6    0.74    0.80   0
  -3   4   6    0.50    0.75   0
   3   4   6    1.26    0.83   0
   4   4   6    7.41    0.92   0
  -4   4  -6    7.76    0.99   0
  -4  -4  -6    8.02    0.98   0
  -4   4   6    7.95    0.80   0
  -4  -4   6    8.84    1.58   0
  -5   4  -6    1.55    0.91   0
  -5  -4   6    1.51    1.32   0
  -5  -4  -6    1.73    0.92   0
   5   4   6    1.35    0.94   0
   6   4   6   52.09    1.11   0
  -6   4  -6   53.31    1.22   0
  -6  -4  -6   60.53    1.31   0
  -6  -4   6   60.84    1.63   0
   7   4   6    6.59    0.99   0
  -7  -4  -6    8.00    0.87   0
  -7   4  -6    6.51    1.04   0
  -7  -4   6    7.63    1.05   0
  -8  -4   6    3.14    1.10   0
   8   4   6    2.25    0.83   0
  -8   4  -6    1.70    0.77   0
  -8  -4  -6    2.54    0.97   0
  -8   4   6    1.92    0.94   0
  -9   4   6   15.01    0.87   0
  -9   4  -6   16.76    0.90   0
  -9  -4  -6   16.01    1.15   0
   9   4   6   16.80    1.10   0
  -9  -4   6   16.59    1.15   0
  10   4   6    1.71    1.00   0
 -10  -4  -6    0.08    1.03   0
 -10   4  -6    0.83    0.83   0
 -10   4   6   -0.13    0.80   0
 -10  -4   6    0.79    1.00   0
  11   4   6    5.30    1.09   0
 -11  -4  -6    5.96    1.13   0
 -11   4  -6    4.82    0.91   0
 -11  -4   6    4.20    1.09   0
 -11   4   6    3.45    0.85   0
 -12  -4  -6    1.26    1.10   0
 -12   4  -6    1.45    0.87   0
 -12  -4   6    0.98    1.08   0
 -12   4   6    0.47    0.85   0
  12   4   6    0.87    0.80   0
 -13  -4   6    1.21    1.15   0
  13   4   6    0.72    0.90   0
 -13   4  -6    1.35    1.08   0
 -13  -4  -6    1.39    1.13   0
 -13   4   6   -0.28    0.93   0
   1   5   6   10.95    1.07   0
  -1   5   6   11.44    0.91   0
   2   5   6   32.19    1.24   0
  -2   5  -6   31.58    1.85   0
  -2   5   6   36.22    1.22   0
  -2   5  -6   38.73    1.90   0
  -3  -5  -6    0.79    0.96   0
  -3   5  -6    1.11    1.26   0
  -3   5   6    0.24    0.78   0
   3   5   6    0.91    1.01   0
  -4  -5  -6    1.53    0.98   0
  -4   5  -6    0.59    1.12   0
   4   5   6    0.32    0.98   0
  -4   5   6    0.74    0.93   0
  -5  -5   6    0.42    1.64   0
  -5   5   6    0.49    0.92   0
  -5   5  -6    0.22    0.93   0
  -5  -5  -6    0.05    0.80   0
   5   5   6    0.66    0.94   0
  -6   5  -6    0.20    0.96   0
   6   5   6    0.18    0.96   0
  -6  -5   6    0.61    1.42   0
  -6  -5  -6    0.73    0.97   0
  -7   5  -6    1.76    0.95   0
  -7  -5   6    1.58    1.34   0
   7   5   6    1.42    1.04   0
  -7   5   6    1.98    0.85   0
  -7  -5  -6    1.63    1.01   0
  -8   5  -6    2.60    1.02   0
  -8  -5   6    2.75    1.22   0
  -8   5   6    1.22    0.76   0
   8   5   6    1.31    1.03   0
  -8  -5  -6    2.80    1.05   0
  -9  -5   6    2.22    1.11   0
   9   5   6    2.14    1.09   0
  -9   5   6    2.57    0.88   0
  -9   5  -6    2.39    1.09   0
  -9  -5  -6    3.49    1.13   0
 -10  -5   6    1.20    1.30   0
  10   5   6    1.33    0.88   0
 -10   5  -6    1.25    1.09   0
 -10  -5  -6    1.10    0.93   0
 -10   5   6    0.61    1.02   0
 -11  -5   6    0.37    1.33   0
 -11   5  -6   -0.26    1.15   0
 -11  -5  -6    1.07    1.17   0
  11   5   6    0.22    1.14   0
 -11   5   6    0.21    1.08   0
   0   6   6    1.33    1.02   0
   1   6   6    1.75    1.05   0
  -1   6   6    1.06    1.03   0
  -2   6  -6    6.08    2.14   0
  -2   6  -6    5.41    2.13   0
   2   6   6    6.01    1.08   0
  -2   6   6    6.64    1.07   0
  -3   6  -6    0.70    1.48   0
  -3   6   6    1.18    1.02   0
  -3   6  -6    0.94    1.53   0
   3   6   6    0.52    1.01   0
  -4  -6  -6    3.37    1.05   0
  -4   6  -6    3.65    1.38   0
   4   6   6    3.74    1.05   0
  -4   6   6    4.23    0.87   0
  -4   6  -6    3.44    1.37   0
  -5   6  -6    1.44    1.24   0
  -5   6   6    1.38    1.10   0
   5   6   6    1.61    1.05   0
  -5  -6  -6    2.49    1.06   0
  -6  -6  -6    0.59    1.10   0
   6   6   6    0.16    1.05   0
  -6   6   6    0.81    0.84   0
  -6   6  -6    0.29    1.23   0
  -7  -6   6    0.43    1.79   0
  -7   6   6    0.94    1.07   0
   7   6   6    0.45    1.06   0
  -7   6   6    0.69    1.07   0
  -7   6  -6    1.10    1.24   0
  -7  -6  -6    0.60    1.13   0
  -8   6   6    1.59    1.11   0
   8   6   6    0.93    0.87   0
  -8   6  -6    0.53    1.08   0
  -8   6   6    0.86    0.90   0
  -8  -6  -6    1.08    1.17   0
  -8  -6   6    1.24    1.64   0
  -9  -6   6    0.74    1.58   0
   9   6   6    1.47    1.15   0
  -9   6  -6    0.01    1.13   0
  -9   6   6    0.82    0.93   0
  -9  -6  -6    1.56    1.20   0
  -1   7   6    0.29    1.12   0
   1   7   6    0.17    1.11   0
   2   7   6    1.48    1.13   0
  -2   7   6    0.06    1.18   0
   3   7   6    3.70    1.18   0
  -3   7   6    4.53    0.98   0
  -4   7  -6    0.86    1.82   0
  -4   7   6    0.52    1.16   0
  -4   7  -6    0.94    1.64   0
   4   7   6    1.18    1.12   0
  -5   7  -6    0.47    1.39   0
  -5   7   6   -0.16    1.20   0
   5   7   6    0.36    1.13   0
  -5   7  -6    0.24    1.49   0
  -1   1   7   15.73    0.85   0
  -1  -1  -7   14.81    0.87   0
  -1   1  -7   14.74    1.12   0
   1  -1   7   14.43    1.13   0
   1   1   7   15.04    0.92   0
  -1  -1   7   15.93    1.30   0
   2  -1   7    2.76    0.70   0
  -2  -1  -7    3.13    0.86   0
  -2   1  -7    3.44    0.88   0
   2   1   7    2.63    0.85   0
  -3  -1  -7  276.47    2.25   0
  -3   1  -7  261.47    2.40   0
   3  -1   7  260.40    2.38   0
   3   1   7  261.91    2.11   0
  -4  -1  -7    0.15    0.70   0
  -4   1  -7    0.49    0.67   0
   4   1   7    0.37    0.76   0
   4  -1   7   -0.32    0.64   0
   5  -1   7    2.10    0.65   0
   5   1   7    1.00    0.70   0
  -5  -1  -7    1.56    0.70   0
  -5   1  -7    0.99    0.81   0
  -5  -1   7    1.36    0.70   0
   6  -1   7    0.63    0.66   0
   6   1   7    1.77    0.73   0
  -6   1  -7    1.04    0.64   0
  -6  -1   7    1.27    0.70   0
  -6  -1  -7    1.41    0.74   0
   7   1   7   64.07    1.08   0
  -7  -1  -7   65.88    1.11   0
  -7   1  -7   61.79    1.10   0
  -7  -1   7   60.09    1.21   0
  -7   1   7   65.76    1.08   0
   7  -1   7   65.44    1.22   0
  -8  -1   7   28.65    0.96   0
   8   1   7   29.81    0.90   0
   8  -1   7   29.99    1.03   0
  -8   1  -7   27.78    0.89   0
  -8  -1  -7   29.43    0.88   0
  -8   1   7   27.20    1.05   0
  -9   1  -7    9.38    0.78   0
  -9  -1  -7    8.40    0.98   0
   9   1   7    8.48    0.79   0
  -9   1   7    8.24    0.95   0
  -9  -1   7    9.38    0.77   0
   9  -1   7    7.98    0.76   0
  10   1   7    1.89    0.75   0
 -10   1  -7    2.91    0.76   0
 -10  -1  -7    5.18    0.78   0
  10  -1   7    2.94    0.76   0
 -10  -1   7    3.06    0.92   0
 -10   1   7    3.20    0.76   0
  11   1   7    8.50    0.80   0
 -11   1  -7    7.56    0.79   0
 -11   1   7    7.35    0.95   0
 -11  -1  -7    7.59    0.81   0
 -11  -1   7    6.92    0.81   0
  11  -1   7    8.36    0.78   0
 -12  -1   7   10.99    1.01   0
 -12   1  -7    9.51    0.88   0
 -12   1   7   10.95    1.03   0
 -12  -1  -7   10.99    0.85   0
  12  -1   7   10.48    0.87   0
  12   1   7   10.48    0.84   0
 -13  -1   7    5.33    0.86   0
 -13  -1  -7    3.55    0.82   0
  13   1   7    2.79    0.83   0
 -13   1  -7    2.83    0.83   0
  13  -1   7    2.72    1.00   0
 -13   1   7    2.97    0.81   0
 -14  -1   7    1.61    0.86   0
  14  -1   7    1.31    0.87   0
 -14   1  -7    1.15    0.86   0
 -14   1   7    2.33    0.86   0
  14   1   7    0.15    0.84   0
 -14  -1  -7    1.36    0.83   0
 -15   1   7    3.95    0.91   0
 -15  -1   7    5.13    0.95   0
 -15   1  -7    4.92    0.93   0
  15   1   7    8.04    0.89   0
 -15  -1  -7    6.11    0.93   0
  15  -1   7    6.30    0.92   0
   0   2   7  581.20    3.14   0
   0  -2   7  524.57    6.22   0
   0   2  -7  601.61    6.70   0
   0  -2  -7  586.28    3.06   0
  -1   2  -7   17.77    1.30   0
  -1  -2   7   17.64    1.86   0
   1   2   7   18.40    0.85   0
  -1  -2  -7   20.59    0.99   0
   1  -2   7   15.81    1.34   0
  -1   2   7   19.66    0.95   0
   2  -2   7   61.73    1.59   0
  -2  -2   7   58.58    2.21   0
   2   2   7   65.01    1.27   0
  -2  -2   7   63.91    2.22   0
  -2   2   7   64.21    1.13   0
  -2   2  -7   60.76    1.71   0
  -2  -2  -7   64.86    1.18   0
   3  -2   7   99.16    1.75   0
  -3  -2  -7  107.90    1.39   0
  -3   2  -7   99.22    1.79   0
  -3  -2   7  100.51    2.21   0
   3   2   7  100.93    1.35   0
  -4  -2  -7    0.82    0.65   0
  -4   2  -7    0.55    0.68   0
   4   2   7    0.32    0.65   0
   4  -2   7    0.51    0.68   0
  -4  -2   7    1.12    0.98   0
  -5  -2  -7    9.45    0.85   0
  -5   2  -7    8.97    0.95   0
   5   2   7    8.89    0.88   0
   5  -2   7    8.74    0.94   0
  -5  -2   7    8.78    0.96   0
  -6  -2  -7   58.44    1.03   0
  -6  -2   7   54.66    1.33   0
   6   2   7   53.86    1.03   0
   6  -2   7   55.95    1.26   0
  -6   2  -7   52.08    1.13   0
   7  -2   7   25.08    1.05   0
  -7  -2  -7   26.21    0.95   0
   7   2   7   22.40    0.95   0
  -7   2  -7   22.14    0.90   0
  -7  -2   7   23.91    1.11   0
  -8  -2   7    1.47    0.97   0
  -8   2  -7    1.76    0.70   0
   8  -2   7    1.12    0.84   0
  -8   2   7    1.58    0.75   0
  -8  -2  -7    1.84    0.65   0
   8   2   7    1.90    0.90   0
  -9   2   7    0.34    0.71   0
  -9  -2   7    0.50    0.91   0
   9  -2   7    0.56    0.69   0
  -9   2  -7    0.28    0.71   0
   9   2   7   -0.55    0.70   0
  -9  -2  -7    0.55    0.72   0
 -10   2   7    3.21    0.75   0
  10   2   7    2.68    0.71   0
  10  -2   7    2.19    0.72   0
 -10  -2   7    3.19    0.93   0
 -10   2  -7    2.69    0.78   0
 -10  -2  -7    3.73    0.93   0
 -11  -2   7    6.07    1.00   0
 -11   2  -7    6.76    0.81   0
  11  -2   7    7.82    0.81   0
 -11   2   7    7.48    1.01   0
 -11  -2  -7    7.36    0.80   0
  11   2   7    6.90    0.81   0
 -12   2   7    2.57    0.83   0
 -12   2  -7    2.75    1.02   0
  12  -2   7    2.89    0.99   0
 -12  -2  -7    3.09    0.81   0
 -12  -2   7    2.30    0.79   0
  12   2   7    2.02    0.79   0
 -13  -2   7   51.38    1.22   0
 -13   2  -7   44.52    1.28   0
  13   2   7   51.86    1.13   0
  13  -2   7   54.06    1.13   0
 -13  -2  -7   47.26    1.17   0
 -13   2   7   38.57    1.18   0
  14   2   7   10.39    0.95   0
 -14  -2   7    8.58    1.14   0
 -14   2  -7   10.09    0.95   0
 -14  -2  -7   11.82    0.96   0
  14  -2   7   11.23    0.95   0
 -14   2   7    9.17    1.14   0
 -15  -2   7    3.46    1.14   0
 -15   2  -7    3.67    1.09   0
  15  -2   7    6.10    1.11   0
 -15  -2  -7    4.78    0.94   0
 -15   2   7    2.23    0.93   0
  15   2   7    4.44    0.94   0
  -1   3  -7    0.39    1.21   0
  -1  -3  -7    0.67    0.71   0
   1   3   7    0.24    0.85   0
  -1   3   7    0.18    0.86   0
   2   3   7  213.43    2.01   0
  -2  -3  -7  221.67    2.02   0
  -2   3   7  215.06    1.79   0
  -2   3  -7  196.04    2.80   0
  -3  -3  -7   26.15    0.94   0
  -3   3  -7   21.09    1.24   0
  -3   3   7   23.40    0.87   0
  -3  -3   7   25.97    2.12   0
   3   3   7   23.52    1.03   0
   4   3   7  132.26    1.63   0
  -4   3  -7  121.30    1.85   0
  -4  -3  -7  143.56    1.59   0
   4  -3   7  126.81    1.79   0
  -4  -3   7  132.88    2.51   0
   5  -3   7   57.87    1.22   0
  -5   3  -7   57.82    1.28   0
  -5  -3   7   57.39    1.63   0
  -5  -3  -7   62.26    1.30   0
   5   3   7   58.61    1.27   0
   6   3   7   12.51    0.81   0
  -6  -3  -7   12.89    0.97   0
   6  -3   7   12.12    0.86   0
  -6   3  -7   11.57    0.91   0
  -6  -3   7   13.05    1.19   0
  -7   3  -7   17.32    0.94   0
  -7  -3   7   17.68    1.23   0
   7   3   7   18.43    0.86   0
   7  -3   7   18.13    0.90   0
  -7  -3  -7   20.42    0.87   0
  -8   3  -7   89.73    1.28   0
  -8  -3   7   91.62    1.59   0
   8   3   7   92.69    1.31   0
   8  -3   7   94.18    1.35   0
  -8  -3  -7  100.94    1.33   0
  -8   3   7   87.55    1.29   0
   9   3   7    1.33    0.96   0
   9  -3   7    0.81    0.98   0
  -9  -3  -7    1.51    0.79   0
  -9   3  -7    2.47    0.95   0
  -9  -3   7    1.42    1.06   0
  -9   3   7    1.54    0.78   0
 -10   3  -7   -0.50    0.76   0
 -10  -3   7   -0.16    0.98   0
 -10   3   7    1.06    0.79   0
  10  -3   7   -0.17    0.94   0
 -10  -3  -7   -0.20    0.94   0
  10   3   7    0.47    0.94   0
 -11   3   7    1.23    0.78   0
 -11  -3  -7    0.17    0.83   0
  11   3   7    1.81    0.98   0
 -11   3  -7    1.47    0.94   0
 -11  -3   7    0.11    1.03   0
 -12  -3  -7    2.44    0.87   0
 -12   3  -7    3.49    1.03   0
 -12  -3   7    4.38    1.07   0
 -12   3   7    3.30    0.80   0
  12   3   7    3.39    0.81   0
 -13   3  -7    1.62    1.03   0
 -13  -3   7    1.73    1.11   0
  13   3   7    1.41    0.79   0
 -13   3   7    1.17    0.85   0
 -13  -3  -7    0.05    1.06   0
 -14  -3  -7    0.37    0.89   0
  14   3   7   -0.86    1.09   0
 -14   3  -7    1.62    0.92   0
 -14   3   7   -0.07    0.89   0
 -14  -3   7   -0.76    1.12   0
   0   4   7   95.92    1.41   0
  -1  -4  -7    4.96    0.96   0
   1   4   7    3.34    0.79   0
  -1   4   7    3.60    0.80   0
  -2   4   7   17.11    0.88   0
   2   4   7   16.51    0.85   0
  -2   4  -7   15.04    1.45   0
  -2  -4  -7   17.74    1.00   0
  -3   4   7    3.10    0.91   0
   3   4   7    2.62    0.75   0
  -3   4  -7    2.88    1.06   0
  -3  -4  -7    2.14    1.00   0
  -4   4  -7   48.73    1.49   0
  -4  -4  -7   59.88    1.17   0
   4   4   7   51.07    1.10   0
  -4   4   7   57.83    1.10   0
  -4  -4   7   59.54    2.89   0
  -5  -4   7   79.35    2.20   0
  -5   4  -7   67.58    1.54   0
  -5  -4  -7   79.73    1.39   0
   5   4   7   70.31    1.23   0
   6   4   7    5.48    0.82   0
  -6  -4  -7    7.76    1.02   0
  -6  -4   7    7.65    1.33   0
  -6   4  -7    6.78    0.95   0
  -7  -4   7   21.96    1.36   0
  -7   4  -7   19.40    1.14   0
   7   4   7   20.90    1.09   0
  -7  -4  -7   23.71    1.12   0
   8   4   7    0.50    0.78   0
  -8   4  -7    1.90    0.97   0
  -8  -4  -7    0.27    0.78   0
  -8   4   7   -0.05    0.77   0
  -8  -4   7    0.89    0.99   0
  -9  -4  -7    6.31    0.86   0
  -9   4  -7    5.72    0.83   0
  -9   4   7    4.50    1.02   0
   9   4   7    4.92    1.03   0
  -9  -4   7    5.34    1.07   0
 -10  -4  -7    1.43    0.84   0
  10   4   7    0.31    0.99   0
 -10   4  -7    1.45    0.84   0
 -10  -4   7    1.69    1.05   0
 -10   4   7    1.89    0.84   0
  11   4   7   -0.72    1.06   0
 -11  -4  -7   -0.29    0.87   0
 -11   4  -7    0.69    1.02   0
 -11   4   7    1.02    0.83   0
 -11  -4   7   -0.14    1.03   0
 -12   4   7    3.06    1.09   0
 -12  -4  -7    3.65    0.91   0
 -12   4  -7    3.79    0.90   0
  12   4   7    3.95    0.88   0
 -12  -4   7    3.56    1.13   0
 -13  -4  -7    1.73    0.93   0
 -13   4  -7    3.22    0.93   0
 -13  -4   7    3.35    1.19   0
  13   4   7    2.05    1.10   0
 -13   4   7    3.42    1.15   0
   1   5   7  118.94    1.73   0
  -1   5   7  120.12    1.65   0
   2   5   7   26.02    1.21   0
  -2   5   7   27.84    1.00   0
  -2  -5  -7   27.40    1.21   0
  -2   5  -7   24.49    2.03   0
  -2   5  -7   30.61    2.03   0
  -3   5  -7   31.48    1.68   0
  -3  -5  -7   33.14    1.25   0
  -3   5   7   35.48    1.07   0
   3   5   7   31.04    1.08   0
  -4  -5  -7   81.96    1.53   0
   4   5   7   70.40    1.48   0
  -4   5  -7   74.84    1.96   0
  -4   5   7   81.46    1.44   0
  -5   5  -7    1.05    1.15   0
   5   5   7    1.37    0.79   0
  -5  -5  -7    1.04    1.02   0
  -5   5   7    1.84    0.78   0
  -6   5  -7    3.28    1.13   0
  -6  -5  -7    2.37    1.06   0
  -6   5   7    3.21    0.76   0
   6   5   7    2.62    1.00   0
  -6  -5   7    3.35    1.56   0
  -7  -5  -7    1.92    1.04   0
  -7  -5   7    1.69    1.37   0
   7   5   7    2.16    0.98   0
  -7   5  -7    1.72    0.99   0
   8   5   7   21.51    0.97   0
  -8  -5  -7   20.78    1.19   0
  -8  -5   7   23.03    1.46   0
  -8   5   7   21.37    0.97   0
  -8   5  -7   21.67    1.02   0
   9   5   7    0.80    1.05   0
  -9  -5   7    0.96    1.24   0
  -9   5  -7   -0.77    1.08   0
  -9  -5  -7    0.56    1.06   0
  -9   5   7    1.03    0.97   0
  10   5   7    5.30    0.98   0
 -10   5  -7    5.52    1.14   0
 -10  -5  -7    7.40    0.99   0
 -10  -5   7    7.15    1.41   0
 -10   5   7    5.14    0.90   0
  11   5   7   -0.26    1.11   0
 -11   5  -7    0.53    0.99   0
 -11   5   7    0.10    0.88   0
 -11  -5   7    0.62    1.15   0
 -11  -5  -7    0.08    0.95   0
   0   6   7  100.63    1.77   0
   1   6   7    6.27    1.11   0
  -1   6   7    4.79    1.08   0
   2   6   7   19.42    1.23   0
  -2   6   7   21.64    1.18   0
   3   6   7   13.72    1.16   0
  -3   6   7   13.54    1.17   0
  -3   6  -7   15.83    1.96   0
  -3   6  -7   14.23    1.94   0
  -4   6  -7   63.46    1.96   0
  -4   6  -7   51.41    1.91   0
  -4  -6  -7   54.19    1.44   0
   4   6   7   45.35    1.44   0
  -4   6   7   51.02    1.44   0
  -5   6   7    4.57    1.05   0
  -5   6  -7    3.97    1.27   0
   5   6   7    3.97    1.06   0
  -5  -6  -7    4.93    1.15   0
  -6  -6  -7   18.28    1.30   0
  -6   6  -7   20.18    1.39   0
   6   6   7   16.33    1.01   0
  -6   6   7   14.89    1.18   0
  -7  -6  -7    0.49    1.14   0
  -7   6  -7    0.29    1.27   0
  -7   6   7    1.12    0.88   0
   7   6   7    0.48    1.11   0
  -7   6   7    1.39    1.11   0
   8   6   7    2.72    1.15   0
  -8   6  -7    3.15    1.17   0
  -8   6   7    2.62    0.93   0
  -8  -6  -7    2.60    1.19   0
  -8  -6   7    3.08    1.85   0
  -8   6   7    3.83    0.93   0
  -9  -6   7    0.02    1.57   0
  -9  -6  -7   -0.33    1.15   0
   9   6   7    0.66    1.13   0
  -9   6  -7    0.97    1.11   0
  -9   6   7   -0.38    1.14   0
   1   7   7   -0.11    1.11   0
  -1   7   7    1.13    1.11   0
  -2   7   7    2.62    1.17   0
   2   7   7    2.63    1.16   0
   3   7   7    1.52    1.35   0
  -3   7   7    1.27    1.19   0
  -4   7   7    5.89    1.20   0
   4   7   7    4.53    1.36   0
  -4   7  -7    4.72    2.10   0
  -4   7  -7    5.14    2.14   0
   5   7   7    0.42    1.18   0
  -5   7  -7    2.35    1.64   0
  -5   7   7    0.74    1.19   0
  -5   7  -7    1.29    1.58   0
   0   0   8 1002.31    4.92   0
   0   0  -8 1020.53    4.87   0
  -1   0  -8 1469.16    5.69   0
   1   0   8 1366.12    5.50   0
  -1   0   8 1435.09    5.86   0
  -2   0  -8   47.35    1.28   0
  -2   0   8   45.21    1.29   0
   2   0   8   43.64    1.14   0
  -3   0  -8    1.57    0.70   0
   3   0   8    1.37    0.67   0
  -4   0  -8 1195.74    4.38   0
   4   0   8 1196.12    4.23   0
   5   0   8   20.31    0.87   0
  -5   0  -8   20.68    1.00   0
  -6   0  -8   18.79    0.87   0
   6   0   8   19.72    0.89   0
  -7   0   8 1269.94    4.19   0
  -7   0  -8 1309.13    4.10   0
   7   0   8 1315.18    4.01   0
   8   0   8   25.00    1.01   0
  -8   0  -8   25.53    0.88   0
  -8   0   8   24.16    0.87   0
   9   0   8    7.78    0.76   0
  -9   0  -8    7.45    0.78   0
  -9   0   8    6.30    0.78   0
  10   0   8   18.72    0.87   0
 -10   0   8   17.88    0.86   0
 -10   0  -8   18.25    0.87   0
 -11   0  -8   55.23    1.05   0
  11   0   8   55.08    1.05   0
 -11   0   8   54.77    1.06   0
 -12   0  -8    3.76    0.79   0
  12   0   8    5.62    0.97   0
 -12   0   8    2.97    0.80   0
 -13   0  -8   32.94    1.02   0
 -13   0   8   33.89    1.01   0
  13   0   8   39.60    1.02   0
 -14   0   8    1.10    1.00   0
 -14   0  -8    0.46    0.84   0
  14   0   8    1.02    0.83   0
 -15   0   8    0.30    0.88   0
  15   0   8    1.62    0.90   0
 -15   0  -8    0.06    0.89   0
  -1  -1  -8  188.68    1.92   0
  -1  -1   8  180.69    2.57   0
   1   1   8  186.63    1.92   0
  -1   1  -8  187.33    2.48   0
   1  -1   8  179.31    2.41   0
  -1   1   8  180.80    1.87   0
  -2   1  -8   24.80    1.15   0
   2   1   8   24.28    0.91   0
  -2  -1   8   25.24    1.22   0
   2  -1   8   23.41    1.17   0
  -2  -1  -8   27.02    0.94   0
  -2   1   8   26.79    0.92   0
  -3  -1  -8 1170.60    4.22   0
   3  -1   8 1091.49    4.61   0
   3   1   8 1097.75    4.05   0
  -3   1  -8 1120.25    4.85   0
   4  -1   8   -0.36    0.63   0
   4   1   8    0.18    0.74   0
  -4   1  -8    0.19    0.79   0
  -4  -1  -8    0.86    0.69   0
   5  -1   8   20.17    0.96   0
  -5  -1   8   20.32    0.88   0
   5   1   8   21.28    0.85   0
  -5   1  -8   20.37    0.83   0
  -5  -1  -8   20.46    0.86   0
   6  -1   8   22.47    0.83   0
  -6  -1  -8   23.52    0.85   0
   6   1   8   21.81    0.99   0
  -6   1  -8   21.52    0.81   0
  -6  -1   8   20.23    1.01   0
   7  -1   8   63.56    1.09   0
   7   1   8   60.57    1.08   0
  -7   1  -8   59.18    1.20   0
  -7  -1  -8   65.78    1.09   0
  -7  -1   8   60.86    1.20   0
   8  -1   8   18.38    0.84   0
   8   1   8   17.68    0.85   0
  -8   1  -8   17.77    0.96   0
  -8  -1  -8   17.52    0.84   0
  -8   1   8   17.28    0.82   0
  -8  -1   8   17.19    0.85   0
   9   1   8   30.01    0.96   0
  -9   1   8   27.94    0.94   0
  -9   1  -8   29.11    0.90   0
   9  -1   8   30.22    0.91   0
  -9  -1  -8   29.39    0.94   0
  -9  -1   8   26.74    1.06   0
 -10   1  -8    0.65    0.93   0
  10  -1   8    1.06    0.76   0
 -10  -1   8   -0.92    0.92   0
 -10  -1  -8   -0.59    0.74   0
  10   1   8    0.30    0.72   0
 -10   1   8   -0.31    0.72   0
  11   1   8   19.22    0.88   0
 -11   1  -8   18.55    0.91   0
 -11   1   8   15.42    1.06   0
  11  -1   8   21.05    0.89   0
 -11  -1  -8   19.26    1.05   0
 -11  -1   8   17.78    0.93   0
 -12  -1   8    3.07    0.83   0
 -12   1  -8    2.97    0.79   0
  12   1   8    2.94    0.80   0
 -12  -1  -8    2.21    0.80   0
 -12   1   8    1.96    0.80   0
  12  -1   8    2.82    0.80   0
 -13  -1   8    1.69    0.82   0
 -13   1   8    1.60    0.82   0
 -13   1  -8    1.45    0.97   0
 -13  -1  -8    1.89    0.81   0
  13   1   8    2.43    0.82   0
  13  -1   8    1.68    0.79   0
 -14   1   8   -1.87    1.04   0
 -14  -1   8    0.66    1.04   0
 -14   1  -8    0.34    0.85   0
  14   1   8    1.17    0.85   0
 -14  -1  -8   -0.12    0.84   0
  14  -1   8    1.12    0.83   0
 -15  -1   8    7.54    0.98   0
 -15   1  -8   15.00    0.96   0
  15  -1   8   13.49    0.96   0
 -15  -1  -8   13.78    1.16   0
  15   1   8   10.71    0.97   0
 -15   1   8    9.21    0.99   0
   0  -2  -8  111.74    1.44   0
   0   2   8  106.15    1.46   0
   0  -2   8   98.03    2.52   0
   0   2  -8  111.85    2.68   0
   1   2   8   66.70    1.21   0
   1  -2   8   57.20    1.76   0
  -1  -2   8   64.73    2.28   0
  -1   2  -8   66.72    1.87   0
  -1  -2  -8   69.90    1.21   0
  -1   2   8   66.09    1.17   0
  -2   2   8  133.64    1.57   0
  -2  -2   8  130.80    2.72   0
   2  -2   8  120.93    2.10   0
  -2   2  -8  122.53    2.12   0
  -2  -2  -8  136.12    1.52   0
   2   2   8  129.08    1.52   0
   3  -2   8   41.46    1.19   0
  -3  -2  -8   47.54    1.06   0
  -3   2  -8   42.73    1.34   0
  -3  -2   8   42.47    1.57   0
   3   2   8   44.46    1.04   0
   4  -2   8   14.92    1.02   0
  -4  -2   8   13.23    1.14   0
   4   2   8   13.86    0.79   0
  -4  -2  -8   15.37    0.93   0
  -4   2  -8   13.08    1.00   0
   5   2   8   69.53    1.23   0
   5  -2   8   67.32    1.24   0
  -5  -2  -8   73.80    1.14   0
  -5  -2   8   64.22    1.48   0
  -5   2  -8   66.89    1.35   0
  -6  -2  -8    5.71    0.87   0
  -6  -2   8    5.58    0.89   0
  -6   2  -8    5.78    0.79   0
   6   2   8    3.90    0.72   0
   6  -2   8    5.23    0.95   0
  -7  -2   8   80.51    1.36   0
  -7  -2  -8   92.92    1.17   0
   7   2   8   85.69    1.30   0
  -7   2  -8   84.45    1.30   0
   7  -2   8   90.28    1.34   0
  -8  -2   8    0.25    0.92   0
  -8  -2  -8    1.29    0.70   0
   8   2   8    2.15    0.88   0
  -8   2  -8    1.10    0.68   0
  -8   2   8    0.38    0.72   0
   8  -2   8    0.73    0.64   0
  -9  -2  -8    0.28    0.73   0
   9  -2   8    0.76    0.71   0
   9   2   8   -0.22    0.73   0
  -9   2   8    0.42    0.72   0
  -9  -2   8    0.38    0.73   0
  -9   2  -8    0.12    0.72   0
 -10  -2   8    1.79    0.80   0
  10   2   8    1.75    0.74   0
 -10   2  -8    2.17    0.72   0
  10  -2   8    1.23    0.70   0
 -10  -2  -8    1.89    0.75   0
 -10   2   8    2.31    0.75   0
 -11  -2   8    0.36    0.78   0
 -11   2   8    0.60    0.79   0
 -11   2  -8    1.27    0.95   0
 -11  -2  -8    0.45    0.79   0
  11  -2   8    0.27    0.77   0
  11   2   8    0.60    0.78   0
  12   2   8    0.28    0.79   0
 -12  -2   8    1.14    0.87   0
 -12  -2  -8    1.10    0.79   0
  12  -2   8    0.76    0.82   0
 -12   2   8    1.29    0.83   0
 -12   2  -8    1.74    0.80   0
 -13  -2   8   13.73    0.96   0
  13  -2   8   14.36    0.94   0
 -13   2  -8   11.95    0.93   0
 -13   2   8   11.64    0.92   0
 -13  -2  -8   14.02    1.09   0
  13   2   8   12.32    1.10   0
 -14   2  -8    0.93    1.06   0
 -14  -2  -8    0.75    1.08   0
  14  -2   8    0.66    1.07   0
  14   2   8    0.06    1.04   0
 -14  -2   8    1.33    0.86   0
 -14   2   8    0.12    0.90   0
 -15  -2   8    0.85    0.91   0
 -15   2  -8    1.06    1.10   0
  15   2   8   -0.19    0.92   0
  15  -2   8    1.76    0.92   0
 -15   2   8    1.76    0.96   0
 -15  -2  -8    0.49    1.13   0
  -1   3  -8  113.54    2.91   0
  -1  -3  -8  116.42    1.42   0
  -1   3   8  109.57    1.51   0
   1   3   8  110.73    1.52   0
  -2   3   8    0.71    0.69   0
  -2   3  -8    0.96    1.09   0
  -2  -3  -8    1.00    0.69   0
   2   3   8    0.67    0.70   0
   2  -3   8    0.58    0.98   0
  -3   3  -8  413.14    3.40   0
  -3   3   8  438.26    2.38   0
  -3  -3   8  468.53    6.17   0
   3   3   8  422.98    2.50   0
  -3  -3  -8  465.23    2.54   0
   3  -3   8  398.74    3.25   0
  -3  -3   8  466.68    6.38   0
  -4  -3  -8   32.39    1.12   0
  -4  -3   8   30.59    1.58   0
  -4   3  -8   29.15    1.16   0
   4  -3   8   29.46    1.16   0
   4   3   8   29.80    0.97   0
  -5  -3   8    0.38    1.06   0
  -5   3  -8    0.89    0.82   0
   5  -3   8    1.20    0.88   0
  -5  -3  -8    0.37    0.71   0
   5   3   8   -0.51    0.68   0
  -6   3  -8   13.09    1.03   0
  -6  -3   8   13.07    1.20   0
  -6  -3  -8   13.32    0.97   0
   6  -3   8   12.87    1.05   0
   6   3   8   13.06    0.82   0
  -7  -3  -8   25.02    1.04   0
  -7  -3   8   22.37    1.19   0
  -7   3  -8   23.29    1.10   0
   7  -3   8   23.87    1.09   0
   7   3   8   23.40    0.91   0
  -8  -3   8    1.82    1.00   0
   8   3   8    1.33    0.78   0
  -8   3  -8    2.16    0.98   0
   8  -3   8    2.35    0.97   0
  -8  -3  -8    1.62    0.97   0
  -9  -3  -8  176.78    1.63   0
  -9  -3   8  160.41    2.03   0
  -9   3  -8  154.56    1.80   0
   9   3   8  162.83    1.74   0
  -9   3   8  167.25    1.56   0
   9  -3   8  175.68    1.76   0
 -10  -3  -8   15.22    0.88   0
 -10  -3   8   14.24    1.10   0
  10   3   8   13.95    0.88   0
 -10   3  -8   17.50    0.90   0
  10  -3   8   16.74    1.07   0
 -10   3   8   13.50    1.07   0
  11   3   8   10.24    0.91   0
 -11  -3   8   12.39    1.15   0
 -11   3  -8   11.63    1.03   0
 -11   3   8   12.76    0.90   0
  11  -3   8   11.27    1.05   0
 -11  -3  -8   12.78    0.86   0
 -12   3  -8    1.05    0.82   0
 -12   3   8    0.82    0.81   0
  12   3   8    1.66    0.85   0
  12  -3   8    1.35    0.85   0
 -12  -3   8    2.43    1.09   0
 -12  -3  -8    2.76    0.82   0
  13   3   8    6.96    1.11   0
 -13  -3   8    6.40    1.16   0
 -13   3  -8    7.61    0.93   0
 -13   3   8    4.85    1.07   0
 -13  -3  -8    7.54    0.87   0
 -14   3   8    0.93    0.84   0
 -14  -3  -8    0.04    1.12   0
 -14  -3   8    0.69    0.94   0
 -14   3  -8    0.46    0.91   0
  14   3   8   -0.51    0.89   0
   0   4   8   12.88    0.91   0
  -1  -4  -8  116.13    1.45   0
   1   4   8  107.82    1.55   0
  -1   4   8  109.76    1.43   0
   2   4   8   25.78    1.06   0
  -2   4  -8   24.35    1.61   0
  -2  -4  -8   26.59    1.11   0
  -2   4   8   28.41    0.97   0
  -3   4   8   21.03    0.89   0
  -3   4  -8   17.95    1.36   0
  -3  -4  -8   20.34    1.10   0
   3   4   8   18.60    1.07   0
  -4   4  -8   10.35    1.17   0
  -4  -4  -8   10.76    0.85   0
  -4   4   8   11.38    0.94   0
   4   4   8    9.18    1.03   0
  -5  -4   8  262.48    3.73   0
  -5   4  -8  232.02    2.39   0
   5   4   8  235.13    1.99   0
  -5  -4  -8  259.39    2.10   0
  -6  -4  -8   95.61    1.36   0
   6   4   8   82.88    1.44   0
  -6   4  -8   84.49    1.58   0
  -6  -4   8   89.61    2.16   0
  -7   4  -8   11.44    1.07   0
  -7  -4  -8   13.70    0.86   0
  -7  -4   8   13.60    1.29   0
   7   4   8   11.62    0.84   0
   8   4   8    1.21    0.79   0
  -8   4  -8    0.19    0.98   0
  -8  -4  -8    0.41    0.97   0
  -8  -4   8    0.84    1.18   0
   9   4   8    7.05    1.03   0
  -9   4  -8    7.80    1.08   0
  -9  -4  -8    9.02    1.05   0
  -9  -4   8    9.23    1.10   0
  -9   4   8    7.14    0.87   0
  10   4   8   18.50    0.99   0
 -10  -4   8   20.17    1.21   0
 -10  -4  -8   21.13    1.17   0
 -10   4   8   16.70    0.95   0
 -10   4  -8   20.07    1.01   0
 -11  -4  -8    2.55    1.04   0
  11   4   8    1.52    0.88   0
 -11   4  -8    3.48    0.99   0
 -11   4   8    2.08    0.86   0
 -11  -4   8    1.96    1.12   0
 -12  -4  -8   -0.95    0.86   0
 -12   4  -8    0.60    0.87   0
 -12  -4   8   -0.11    1.14   0
  12   4   8    0.80    1.05   0
 -12   4   8    1.19    0.86   0
  13   4   8    0.62    0.89   0
 -13   4   8   -0.17    0.92   0
 -13  -4  -8   -0.60    0.92   0
 -13   4  -8    0.27    0.94   0
 -13  -4   8   -0.09    1.18   0
   1   5   8    5.72    1.09   0
  -1   5   8    5.94    0.88   0
  -2   5  -8   25.54    2.52   0
   2   5   8   27.58    1.06   0
  -2   5   8   27.15    1.18   0
  -2  -5  -8   29.05    1.16   0
  -2   5  -8   29.49    2.66   0
  -3  -5  -8    1.01    0.98   0
  -3   5   8    0.80    0.77   0
  -3   5  -8    0.83    1.28   0
   3   5   8    1.39    1.03   0
  -4  -5  -8    3.39    0.84   0
  -4   5   8    3.99    0.80   0
  -4   5  -8    2.99    1.30   0
   4   5   8    3.06    0.97   0
  -5   5  -8   11.02    1.12   0
  -5   5   8   10.76    1.06   0
  -5  -5  -8   12.89    1.12   0
   5   5   8   12.25    1.04   0
  -6  -5  -8    0.97    1.08   0
  -6   5  -8    0.23    1.01   0
   6   5   8    1.67    0.84   0
  -6  -5   8    0.56    1.78   0
  -6   5   8    0.66    0.90   0
  -7  -5  -8    0.43    0.87   0
  -7   5  -8    1.14    1.04   0
  -7  -5   8    1.22    1.51   0
   7   5   8    1.86    1.03   0
  -8  -5   8   -0.41    1.24   0
   8   5   8   -0.18    0.99   0
  -8   5  -8    0.40    1.00   0
  -8   5   8    0.10    0.83   0
  -8  -5  -8    0.81    1.06   0
  -9   5   8    0.18    0.83   0
   9   5   8   -0.01    0.86   0
  -9   5  -8    0.92    1.08   0
  -9  -5   8    0.39    1.26   0
  -9  -5  -8   -0.32    1.07   0
  10   5   8    0.73    0.89   0
 -10   5  -8    2.06    1.10   0
 -10   5   8    0.51    0.87   0
 -10  -5  -8    0.90    0.92   0
 -10  -5   8    1.22    1.15   0
  11   5   8    1.01    0.97   0
 -11   5  -8    0.99    1.14   0
 -11  -5  -8    0.63    0.98   0
 -11  -5   8    0.71    1.40   0
 -11   5   8    0.98    0.90   0
   0   6   8   42.23    1.38   0
   1   6   8   39.68    1.36   0
  -1   6   8   41.71    1.36   0
   2   6   8    5.61    0.93   0
  -2   6   8    7.12    1.10   0
  -3   6  -8   38.39    2.58   0
  -3   6   8   31.53    1.31   0
  -3   6  -8   32.37    2.57   0
   3   6   8   35.45    1.27   0
  -4  -6  -8   30.20    1.12   0
  -4   6  -8   30.23    1.90   0
  -4   6  -8   25.93    1.71   0
  -4   6   8   24.96    1.32   0
   4   6   8   25.82    1.24   0
  -5   6   8    0.56    1.08   0
  -5   6  -8    0.97    1.23   0
   5   6   8    0.05    1.09   0
  -5  -6  -8    1.00    1.09   0
  -6  -6  -8    5.34    1.21   0
  -6   6  -8    5.53    1.29   0
   6   6   8    5.05    1.09   0
  -6   6   8    4.15    1.08   0
  -7   6   8    0.96    0.85   0
   7   6   8    1.21    1.10   0
  -7   6  -8   -0.07    1.09   0
  -7  -6  -8    0.48    1.16   0
  -8   6   8   -0.23    0.87   0
  -8   6   8    0.68    1.15   0
   8   6   8    0.97    0.99   0
  -8   6  -8   -0.26    1.11   0
  -8  -6  -8   -0.20    1.22   0
  -8  -6   8    0.05    2.23   0
  -9  -6   8    8.68    2.01   0
   9   6   8    6.89    1.24   0
  -9  -6  -8    9.78    1.31   0
  -9   6   8    9.13    1.18   0
  -9   6  -8    9.19    1.24   0
  -9   6   8    5.22    1.19   0
   1   7   8    0.41    1.12   0
  -1   7   8    0.83    1.13   0
   2   7   8    0.21    1.13   0
  -2   7   8    0.55    1.16   0
   3   7   8    1.47    1.14   0
  -3   7   8    0.01    1.18   0
  -4   7   8   10.00    1.27   0
   4   7   8   10.82    1.26   0
  -1  -1   9   26.39    1.22   0
   1  -1  -9   26.98    0.93   0
  -1  -1  -9   24.73    0.93   0
  -1   1  -9   26.03    1.18   0
   1   1   9   25.67    0.94   0
  -1   1   9   26.16    0.95   0
   1  -1   9   25.00    1.04   0
  -2  -1   9  843.17    4.81   0
   2   1   9  830.18    3.61   0
  -2   1  -9  814.60    4.18   0
  -2   1   9  857.92    3.83   0
  -2  -1  -9  863.52    3.67   0
   2  -1   9  752.33    4.08   0
  -3   1  -9  211.70    2.17   0
  -3  -1  -9  220.05    1.95   0
   3  -1   9  202.06    2.13   0
   3   1   9  211.21    1.89   0
  -4  -1  -9  193.28    1.75   0
   4  -1   9  179.44    1.84   0
   4   1   9  184.00    1.72   0
  -4   1  -9  176.25    1.79   0
   5  -1   9   14.32    0.92   0
   5   1   9   14.57    0.81   0
  -5   1  -9   13.98    0.93   0
  -5  -1  -9   15.99    0.83   0
  -6   1  -9   -0.05    0.67   0
   6  -1   9    0.05    0.68   0
  -6  -1   9    1.84    0.86   0
   6   1   9    1.31    0.83   0
  -6  -1  -9    0.79    0.66   0
   7  -1   9    0.67    0.66   0
   7   1   9    0.05    0.67   0
  -7  -1   9    0.74    0.70   0
  -7  -1  -9    0.96    0.66   0
  -7   1  -9    0.52    0.67   0
  -8   1   9    0.52    0.73   0
   8  -1   9    1.10    0.66   0
   8   1   9    0.15    0.71   0
  -8   1  -9    0.65    0.68   0
  -8  -1  -9    0.00    0.71   0
  -8  -1   9    0.91    0.88   0
   9   1   9    5.70    0.77   0
  -9   1   9    4.53    0.78   0
  -9   1  -9    5.24    0.80   0
  -9  -1  -9    7.58    0.79   0
  -9  -1   9    4.60    0.76   0
   9  -1   9    5.60    0.75   0
  10   1   9    7.16    0.82   0
 -10   1   9    6.79    0.80   0
 -10  -1  -9    7.43    0.99   0
 -10   1  -9    6.96    0.81   0
  10  -1   9    8.05    0.81   0
 -10  -1   9    5.87    0.79   0
  11   1   9   13.31    1.00   0
 -11   1  -9   12.89    0.86   0
 -11  -1  -9   12.17    0.87   0
 -11   1   9   12.09    0.87   0
  11  -1   9   12.33    1.05   0
 -11  -1   9   10.73    0.87   0
  12   1   9    1.39    0.78   0
 -12  -1   9    2.01    0.80   0
 -12   1  -9    1.63    0.81   0
 -12  -1  -9    2.59    0.79   0
 -12   1   9    2.09    0.79   0
  12  -1   9    2.49    0.79   0
 -13  -1   9    0.83    1.00   0
 -13   1   9    0.48    0.83   0
 -13   1  -9    2.32    0.80   0
 -13  -1  -9    0.06    0.80   0
  13  -1   9    1.40    0.79   0
  13   1   9   -0.09    0.79   0
 -14  -1   9    0.57    0.87   0
 -14   1  -9    1.84    0.85   0
 -14  -1  -9    1.46    0.87   0
  14  -1   9    0.98    0.88   0
  14   1   9    0.44    0.86   0
 -14   1   9    1.97    0.87   0
 -15   1   9    4.66    0.96   0
  15   1   9    3.82    0.94   0
  15  -1   9    4.32    0.96   0
 -15   1  -9    3.68    0.93   0
 -15  -1   9    3.77    1.15   0
 -15  -1  -9    4.75    0.93   0
   0  -2   9  213.27    3.17   0
   0   2   9  231.28    1.95   0
   0   2  -9  235.97    3.37   0
   0  -2  -9  232.92    1.96   0
  -1   2  -9   41.14    1.55   0
  -1  -2   9   39.79    1.75   0
   1  -2   9   36.99    1.53   0
  -1  -2  -9   43.26    1.04   0
  -1   2   9   40.79    1.03   0
   1   2   9   42.41    1.03   0
  -2   2  -9  172.54    2.31   0
  -2  -2  -9  185.46    1.84   0
   2   2   9  176.40    1.70   0
   2  -2   9  160.58    2.31   0
  -2   2   9  177.91    1.78   0
  -2  -2   9  173.00    2.89   0
   3  -2   9   -0.12    0.88   0
  -3   2   9   -0.18    0.68   0
   3   2   9    0.44    0.69   0
  -3  -2  -9    0.36    0.68   0
  -3   2  -9    0.15    0.87   0
  -4  -2  -9  196.96    1.81   0
  -4  -2   9  175.72    2.35   0
  -4   2  -9  181.80    1.94   0
   4   2   9  183.04    1.79   0
   4  -2   9  173.71    1.93   0
  -5  -2  -9   61.72    1.10   0
   5  -2   9   56.54    1.29   0
  -5   2  -9   55.02    1.17   0
   5   2   9   56.02    1.10   0
  -5  -2   9   52.63    1.47   0
  -6  -2  -9  128.39    1.37   0
   6   2   9  121.55    1.38   0
   6  -2   9  124.65    1.62   0
  -6   2  -9  120.39    1.62   0
  -6  -2   9  114.67    1.70   0
  -7  -2  -9    1.94    0.68   0
   7   2   9    1.81    0.69   0
   7  -2   9    1.88    0.88   0
  -7   2  -9    1.15    0.91   0
  -7  -2   9    2.10    0.89   0
  -8  -2   9   -0.41    0.90   0
   8  -2   9    1.41    0.70   0
  -8   2  -9    1.31    0.87   0
   8   2   9    0.08    0.72   0
  -8  -2  -9   -0.07    0.92   0
  -9   2   9    6.93    0.91   0
   9   2   9    6.99    0.79   0
  -9   2  -9    6.28    0.76   0
  -9  -2   9    6.31    0.96   0
   9  -2   9    7.03    0.76   0
  -9  -2  -9    6.02    0.91   0
 -10   2   9   26.06    1.08   0
 -10  -2   9   30.27    1.01   0
  10   2   9   29.04    0.96   0
 -10   2  -9   29.09    0.89   0
  10  -2   9   28.54    0.92   0
 -10  -2  -9   30.27    0.92   0
  11   2   9   30.52    0.99   0
 -11  -2   9   26.54    1.21   0
  11  -2   9   28.58    0.94   0
 -11   2   9   27.65    0.96   0
 -11   2  -9   27.38    0.98   0
 -11  -2  -9   28.00    0.97   0
 -12  -2   9   11.06    1.13   0
 -12   2   9   11.45    1.07   0
 -12  -2  -9   14.16    0.90   0
  12  -2   9   13.62    0.88   0
  12   2   9   11.39    0.89   0
 -12   2  -9   10.67    1.05   0
 -13  -2   9   20.33    1.19   0
 -13   2  -9   23.02    1.00   0
 -13   2   9   17.05    1.18   0
  13  -2   9   26.29    1.04   0
 -13  -2  -9   20.19    1.17   0
  13   2   9   20.92    1.01   0
 -14  -2   9    3.07    1.13   0
  14   2   9    3.59    0.90   0
 -14   2  -9    3.21    1.09   0
  14  -2   9    4.53    0.92   0
 -14  -2  -9    4.83    0.89   0
 -14   2   9    2.17    1.13   0
 -15  -2   9    0.56    1.16   0
  15   2   9    0.08    0.91   0
 -15   2  -9   -0.24    1.14   0
  15  -2   9    1.38    0.92   0
 -15  -2  -9    0.53    0.91   0
 -15   2   9   -0.29    0.93   0
  -1   3   9    9.15    0.89   0
  -1  -3  -9    9.25    0.79   0
   1   3   9    9.55    0.95   0
  -1   3  -9    9.24    1.52   0
   1  -3   9    8.19    1.39   0
  -2   3  -9  110.08    2.22   0
  -2   3   9  113.42    1.42   0
   2   3   9  113.18    1.54   0
  -2  -3  -9  120.20    1.38   0
   2  -3   9  104.13    2.13   0
  -3   3   9    2.79    0.67   0
  -3  -3   9    2.46    1.61   0
  -3  -3  -9    2.43    0.70   0
  -3  -3   9    2.67    1.63   0
   3  -3   9    2.69    1.04   0
   3   3   9    3.16    0.85   0
  -3   3  -9    2.58    1.04   0
  -4  -3   9  312.04    3.81   0
  -4   3  -9  308.55    2.71   0
   4   3   9  310.17    2.17   0
  -4   3   9  321.83    2.09   0
  -4  -3  -9  348.91    2.14   0
   4  -3   9  308.03    2.61   0
  -5  -3   9   55.16    1.75   0
  -5   3  -9   55.18    1.35   0
   5  -3   9   56.98    1.20   0
  -5  -3  -9   62.63    1.14   0
   5   3   9   57.54    1.22   0
  -6  -3   9   15.73    1.24   0
  -6  -3  -9   17.39    0.82   0
  -6   3  -9   16.31    0.95   0
   6   3   9   15.36    0.99   0
   6  -3   9   16.10    1.09   0
  -7  -3   9   38.74    1.42   0
  -7  -3  -9   45.23    1.15   0
  -7   3  -9   40.75    1.20   0
   7   3   9   38.09    0.98   0
   7  -3   9   41.97    1.08   0
  -8  -3  -9  338.38    2.24   0
  -8  -3   9  331.93    2.73   0
   8   3   9  319.74    2.08   0
  -8   3  -9  317.45    2.17   0
   8  -3   9  344.28    2.31   0
   9   3   9   15.00    0.90   0
  -9  -3  -9   17.09    0.91   0
  -9  -3   9   15.20    1.15   0
   9  -3   9   15.50    1.09   0
  -9   3  -9   16.48    1.10   0
  -9   3   9   13.13    0.93   0
  10  -3   9   44.12    1.22   0
 -10  -3   9   38.10    1.26   0
  10   3   9   38.91    1.01   0
 -10  -3  -9   45.40    1.01   0
 -10   3  -9   38.50    1.10   0
 -10   3   9   40.69    1.05   0
 -11  -3  -9   12.87    1.09   0
  11   3   9   14.02    0.91   0
 -11  -3   9    8.67    1.13   0
 -11   3   9   12.36    1.07   0
  11  -3   9   13.16    0.92   0
 -11   3  -9   12.00    0.89   0
 -12  -3  -9    6.80    1.07   0
  12   3   9    7.64    0.89   0
 -12  -3   9    7.15    1.15   0
 -12   3   9    8.17    0.90   0
  12  -3   9   10.10    0.90   0
 -12   3  -9    7.79    1.07   0
 -13   3   9    3.39    0.88   0
  13   3   9    3.08    0.86   0
 -13   3  -9    3.23    0.85   0
  13  -3   9    3.65    0.91   0
 -13  -3   9    3.56    1.16   0
 -13  -3  -9    2.96    1.07   0
 -14  -3   9   -0.13    1.17   0
 -14   3  -9    0.63    0.92   0
 -14   3   9    0.30    0.93   0
  14   3   9    1.10    0.90   0
 -14  -3  -9    0.45    0.90   0
   0   4   9  273.71    2.26   0
  -1   4   9   26.90    1.17   0
  -1  -4  -9   26.59    0.97   0
   1   4   9   24.96    1.09   0
  -2   4  -9   19.56    1.63   0
   2   4   9   19.60    0.91   0
  -2   4   9   21.39    0.91   0
  -2  -4  -9   21.28    1.05   0
  -3   4  -9   55.55    1.67   0
  -3  -4  -9   65.00    1.18   0
  -3   4   9   62.40    1.23   0
   3   4   9   61.62    1.24   0
  -4   4   9  228.41    1.74   0
  -4  -4  -9  233.75    2.00   0
   4   4   9  220.25    1.99   0
  -4   4  -9  206.14    2.48   0
  -5  -4  -9  120.72    1.62   0
  -5  -4   9  120.90    2.94   0
  -5   4   9  113.92    1.50   0
  -5   4  -9  106.10    1.81   0
   5   4   9  112.72    1.45   0
   6   4   9    6.84    0.81   0
  -6   4  -9    6.35    1.02   0
  -6  -4  -9    7.56    0.84   0
  -6  -4   9    7.30    1.40   0
   7   4   9  100.59    1.36   0
  -7   4  -9   96.20    1.64   0
  -7  -4   9  104.81    2.09   0
  -7  -4  -9  110.21    1.38   0
   8   4   9   19.41    0.94   0
  -8   4  -9   22.18    1.13   0
  -8  -4  -9   23.09    0.95   0
  -8  -4   9   21.58    1.26   0
  -9   4  -9   26.99    1.15   0
  -9  -4  -9   31.34    1.03   0
  -9  -4   9   28.74    1.37   0
  -9   4   9   24.64    0.99   0
   9   4   9   25.01    1.04   0
  10   4   9   12.32    0.95   0
 -10  -4  -9   15.63    0.94   0
 -10   4  -9   13.29    0.95   0
 -10  -4   9   13.13    1.16   0
 -10   4   9   10.63    0.95   0
 -11  -4  -9    6.49    0.90   0
 -11   4  -9    6.32    0.87   0
 -11  -4   9    6.17    1.11   0
 -11   4   9    5.21    0.94   0
  11   4   9    9.47    0.93   0
 -12  -4  -9    4.65    1.13   0
 -12   4  -9    6.34    0.93   0
 -12  -4   9    5.65    1.16   0
  12   4   9    4.23    0.88   0
 -12   4   9    3.75    1.12   0
  13   4   9    0.02    0.92   0
 -13  -4  -9    0.31    1.14   0
 -13   4  -9    0.25    1.12   0
 -13  -4   9    0.86    1.22   0
 -13   4   9    1.09    1.14   0
   1   5   9  117.07    1.61   0
  -1   5   9  124.23    1.65   0
   2   5   9   73.34    1.49   0
  -2   5   9   73.79    1.44   0
  -2  -5  -9   75.09    1.33   0
  -3  -5  -9   16.14    1.11   0
   3   5   9   14.51    0.96   0
  -3   5   9   17.49    0.93   0
  -3   5  -9   15.03    1.59   0
   4   5   9   19.07    0.94   0
  -4   5   9   20.24    0.95   0
  -4  -5  -9   20.39    0.97   0
  -4   5  -9   16.93    1.43   0
  -5   5  -9    0.78    1.14   0
  -5   5   9    0.47    0.74   0
   5   5   9    1.03    0.79   0
  -5  -5  -9   -0.20    1.05   0
  -6  -5  -9    7.11    0.87   0
  -6   5  -9    6.15    1.04   0
  -6   5   9    7.38    0.82   0
   6   5   9    6.17    1.09   0
  -7  -5  -9    3.19    0.90   0
  -7   5  -9    2.00    1.04   0
   7   5   9    1.48    1.05   0
  -7   5   9    2.66    0.97   0
  -7  -5   9    2.85    1.67   0
  -8  -5   9   11.33    1.65   0
   8   5   9    7.20    1.10   0
  -8   5  -9    7.85    1.08   0
  -8  -5  -9    8.30    1.14   0
  -9  -5   9    2.06    1.45   0
   9   5   9    1.73    0.87   0
  -9   5   9    1.30    0.87   0
  -9   5  -9    2.39    1.07   0
  -9  -5  -9    3.76    1.14   0
  10   5   9    2.33    1.14   0
 -10   5   9    1.21    1.07   0
 -10   5  -9    0.93    1.13   0
 -10  -5  -9    1.46    1.18   0
 -10  -5   9    2.01    1.36   0
  11   5   9    2.74    1.14   0
 -11  -5  -9    2.19    1.01   0
 -11   5   9    2.08    0.94   0
 -11  -5   9    2.18    1.37   0
 -11   5  -9    3.16    1.15   0
   0   6   9    2.37    1.07   0
   1   6   9    3.26    1.09   0
  -1   6   9    3.81    1.06   0
   2   6   9   48.55    1.36   0
  -2   6   9   50.28    1.36   0
  -3   6   9    1.47    0.89   0
   3   6   9    1.35    1.07   0
  -4   6  -9   13.00    1.68   0
  -4   6   9    9.82    1.20   0
  -4  -6  -9   10.05    1.14   0
   4   6   9   10.92    1.12   0
  -4   6  -9   11.50    1.64   0
  -5   6   9    8.61    1.10   0
  -5   6  -9    8.08    1.47   0
   5   6   9    7.08    1.15   0
  -5  -6  -9    9.30    1.13   0
  -6  -6  -9   26.83    1.14   0
  -6   6   9   21.21    1.24   0
   6   6   9   18.88    1.32   0
  -6   6  -9   24.90    1.47   0
   7   6   9    1.00    1.12   0
  -7   6  -9    1.62    1.29   0
  -7  -6  -9    0.68    1.16   0
  -7   6   9    1.34    0.84   0
   8   6   9    1.31    1.13   0
  -8   6  -9    1.55    1.17   0
  -8  -6  -9    1.44    0.95   0
  -8   6   9    1.34    0.92   0
  -8   6   9    1.21    1.07   0
   1   7   9    0.93    1.11   0
  -1   7   9    1.12    1.16   0
   2   7   9    7.31    1.17   0
  -2   7   9    6.06    1.23   0
  -3   7   9   14.54    1.35   0
   3   7   9   12.54    1.31   0
  -4   7   9    1.18    1.23   0
   4   7   9   -0.58    1.15   0
   0   0  10    0.30    0.81   0
   0   0 -10    0.38    0.67   0
  -1   0 -10  175.30    1.84   0
   1   0  10  169.94    1.83   0
  -1   0  10  179.13    1.99   0
   1   0 -10  177.65    1.91   0
  -2   0 -10  240.24    2.09   0
  -2   0  10  243.27    2.23   0
   2   0  10  235.63    2.04   0
  -3   0 -10    2.73    0.67   0
   3   0  10    3.30    0.83   0
  -4   0 -10   46.50    1.18   0
   4   0  10   46.15    1.18   0
   5   0  10   11.42    0.80   0
  -5   0 -10   12.54    0.96   0
  -6   0 -10  165.62    1.64   0
   6   0  10  162.37    1.58   0
   7   0  10  201.57    1.67   0
  -7   0 -10  204.86    1.67   0
   8   0  10   22.24    1.04   0
  -8   0  10   19.97    0.86   0
  -8   0 -10   19.88    0.89   0
  -9   0  10    9.37    0.80   0
   9   0  10    9.91    0.98   0
  -9   0 -10   11.61    0.83   0
 -10   0  10    8.08    0.78   0
  10   0  10    6.03    0.78   0
 -10   0 -10    6.58    0.79   0
  11   0  10   13.20    0.86   0
 -11   0 -10   11.65    0.87   0
 -11   0  10   11.85    1.00   0
 -12   0 -10    2.44    0.99   0
 -12   0  10    4.51    0.82   0
  12   0  10    4.01    0.81   0
 -13   0 -10    1.13    1.01   0
  13   0  10    1.17    0.82   0
 -13   0  10    0.33    0.82   0
 -14   0  10    4.26    1.08   0
 -14   0 -10    2.82    0.90   0
  14   0  10    2.45    0.90   0
 -15   0  10   -0.07    0.93   0
 -15   0 -10   -0.47    0.88   0
  15   0  10   -0.14    0.89   0
   1   1  10   92.02    1.44   0
  -1   1  10   87.74    1.35   0
   1  -1  10   84.32    1.65   0
  -1  -1 -10   91.13    1.38   0
  -1  -1  10   87.84    1.74   0
  -1   1 -10   90.24    1.70   0
   1  -1 -10   94.13    1.39   0
  -2  -1 -10   49.94    1.11   0
   2   1  10   47.93    1.12   0
  -2  -1  10   47.18    1.39   0
  -2   1 -10   49.21    1.21   0
  -2   1  10   47.48    1.10   0
   2  -1  10   47.56    1.29   0
  -3   1 -10  280.99    2.34   0
  -3  -1 -10  304.12    2.18   0
   3  -1  10  281.34    2.43   0
  -3   1  10  298.87    2.15   0
   3   1  10  290.26    2.23   0
  -4  -1 -10  260.65    1.98   0
   4  -1  10  247.92    2.05   0
   4   1  10  251.49    2.05   0
  -4   1 -10  247.61    2.05   0
  -5  -1 -10  132.68    1.44   0
   5  -1  10  127.48    1.48   0
   5   1  10  129.74    1.51   0
  -5   1 -10  124.86    1.54   0
   6  -1  10  103.19    1.35   0
  -6  -1 -10  107.46    1.41   0
   6   1  10   98.15    1.25   0
  -6  -1  10   98.64    1.55   0
  -6   1 -10  100.37    1.30   0
  -7  -1  10    1.30    0.91   0
   7  -1  10    1.38    0.67   0
   7   1  10    1.62    0.70   0
  -7   1 -10    2.27    0.83   0
  -7  -1 -10    1.66    0.69   0
   8  -1  10    7.73    0.77   0
   8   1  10    7.22    0.77   0
  -8   1 -10    6.91    0.75   0
  -8  -1  10    6.10    0.81   0
  -8  -1 -10    6.64    0.79   0
  -9   1  10   53.06    1.23   0
   9  -1  10   54.33    1.04   0
   9   1  10   56.12    1.06   0
  -9   1 -10   53.12    1.07   0
  -9  -1 -10   58.56    1.07   0
  -9  -1  10   54.48    1.12   0
  10   1  10  158.55    1.47   0
 -10   1 -10  156.65    1.50   0
 -10   1  10  138.41    1.64   0
 -10  -1 -10  157.74    1.53   0
 -10  -1  10  141.16    1.60   0
  10  -1  10  156.75    1.49   0
 -11  -1 -10   20.64    0.97   0
  11   1  10   20.46    0.92   0
 -11  -1  10   17.73    1.09   0
 -11   1 -10   18.77    0.87   0
 -11   1  10   19.24    0.96   0
  11  -1  10   20.43    0.94   0
 -12  -1  10    2.26    0.80   0
  12   1  10    1.83    0.80   0
 -12   1  10    2.35    0.97   0
 -12   1 -10    1.88    0.82   0
  12  -1  10    2.08    1.00   0
 -12  -1 -10    1.69    0.80   0
 -13  -1  10    0.54    0.85   0
 -13   1  10    1.06    0.82   0
 -13  -1 -10    0.80    0.84   0
 -13   1 -10    1.41    0.81   0
  13  -1  10    1.05    0.78   0
  13   1  10    1.08    0.84   0
 -14  -1  10    2.13    1.08   0
 -14   1 -10    0.70    0.87   0
 -14  -1 -10    1.84    0.88   0
  14  -1  10    2.10    0.89   0
  14   1  10    1.53    0.85   0
 -14   1  10    1.04    0.86   0
 -15   1  10    4.95    1.15   0
 -15  -1  10    6.26    0.98   0
 -15   1 -10    3.41    0.96   0
  15  -1  10    6.07    1.18   0
 -15  -1 -10    5.76    0.97   0
  15   1  10    8.36    0.98   0
   0  -2 -10 3624.09    7.23   0
   0   2 -10 3679.89   11.57   0
   0   2  10 3522.17    7.36   0
   0  -2  10 3308.83   11.13   0
  -1  -2  10  993.83    6.20   0
  -1   2  10  973.64    3.69   0
   1  -2  10  947.57    5.49   0
   1   2  10  991.01    3.71   0
  -1   2 -10 1023.76    5.72   0
  -1  -2 -10 1081.04    3.95   0
  -2  -2 -10   34.84    0.98   0
   2   2  10   34.61    0.99   0
  -2   2 -10   32.50    1.35   0
   2  -2  10   30.72    1.23   0
  -2   2  10   33.96    1.10   0
  -2  -2  10   31.60    1.45   0
  -3  -2 -10  164.72    1.69   0
   3  -2  10  137.20    1.86   0
  -3  -2  10  155.38    2.37   0
  -3   2  10  154.06    1.57   0
  -3   2 -10  144.71    1.95   0
   3   2  10  152.57    1.60   0
   4  -2  10  140.54    1.76   0
  -4  -2  10  142.63    2.13   0
   4   2  10  150.67    1.61   0
  -4  -2 -10  161.28    1.65   0
  -4   2 -10  145.26    1.74   0
   5  -2  10  151.96    1.80   0
  -5  -2 -10  173.63    1.63   0
   5   2  10  160.87    1.52   0
  -5   2 -10  160.36    1.89   0
  -5  -2  10  151.03    2.02   0
   6  -2  10   35.32    1.07   0
  -6  -2 -10   38.27    0.95   0
   6   2  10   36.03    1.06   0
  -6   2 -10   32.95    1.18   0
  -6  -2  10   31.91    1.20   0
  -7  -2 -10   32.21    1.12   0
   7   2  10   31.02    0.98   0
  -7   2 -10   31.65    1.19   0
  -7  -2  10   29.75    1.13   0
   7  -2  10   31.80    1.05   0
  -8  -2 -10   53.30    1.03   0
  -8   2 -10   50.21    1.02   0
   8   2  10   50.87    1.06   0
   8  -2  10   49.97    1.17   0
  -8  -2  10   46.96    1.14   0
   9   2  10   11.47    0.96   0
  -9  -2  10   10.17    0.84   0
  -9   2 -10   10.04    0.82   0
   9  -2  10    9.83    0.82   0
  -9   2  10    9.03    0.79   0
  -9  -2 -10   10.09    0.98   0
 -10  -2  10    3.83    1.00   0
  10   2  10    4.44    0.73   0
 -10   2  10    2.41    0.80   0
  10  -2  10    2.38    0.76   0
 -10   2 -10    2.85    0.80   0
 -10  -2 -10    3.26    0.80   0
 -11  -2  10    3.34    1.05   0
  11   2  10    4.50    1.01   0
 -11   2 -10    1.62    1.01   0
 -11   2  10    3.47    1.03   0
  11  -2  10    2.17    1.00   0
 -11  -2 -10    3.91    0.83   0
 -12  -2  10   60.78    1.50   0
  12   2  10   72.11    1.18   0
 -12   2 -10   73.27    1.19   0
 -12  -2 -10   69.80    1.22   0
  12  -2  10   68.71    1.37   0
 -12   2  10   65.57    1.19   0
  13   2  10   39.24    1.30   0
 -13  -2  10   42.47    1.20   0
 -13   2  10   37.97    1.15   0
 -13   2 -10   41.36    1.11   0
 -13  -2 -10   40.43    1.12   0
  13  -2  10   41.32    1.30   0
 -14  -2  10    3.73    0.93   0
 -14   2 -10    3.94    0.95   0
 -14  -2 -10    3.66    0.92   0
 -14   2  10    1.28    0.94   0
  14   2  10    4.26    0.95   0
  14  -2  10    4.05    1.15   0
  -1   3 -10   21.25    1.61   0
  -1   3  10   19.34    0.82   0
   1   3  10   21.11    0.98   0
  -1  -3 -10   21.07    0.96   0
   1  -3  10   20.41    1.56   0
  -2   3 -10    3.07    1.16   0
   2   3  10    3.09    0.72   0
  -2  -3 -10    3.24    0.85   0
  -2   3  10    3.36    0.69   0
   2  -3  10    3.04    1.05   0
   3   3  10  136.40    1.60   0
  -3  -3  10  134.74    3.27   0
   3  -3  10  128.38    2.05   0
  -3  -3  10  145.75    3.46   0
  -3   3  10  140.35    1.45   0
  -3  -3 -10  147.63    1.51   0
  -3   3 -10  135.62    2.10   0
   4  -3  10  222.83    2.29   0
   4   3  10  239.31    1.94   0
  -4  -3  10  226.64    3.26   0
  -4   3  10  243.87    1.86   0
  -4   3 -10  236.78    2.43   0
  -4  -3 -10  263.73    1.96   0
  -5  -3  10   25.69    1.48   0
   5  -3  10   26.75    1.08   0
  -5   3 -10   25.79    1.11   0
  -5  -3 -10   28.21    0.91   0
   5   3  10   27.77    0.93   0
   6  -3  10    3.56    0.76   0
  -6  -3 -10    5.24    0.75   0
  -6   3 -10    4.33    0.96   0
   6   3  10    4.84    0.74   0
  -6  -3  10    3.69    0.98   0
  -7  -3  10    7.89    1.18   0
   7  -3  10    7.91    1.00   0
  -7  -3 -10    8.12    0.82   0
   7   3  10    7.95    0.82   0
  -7   3 -10    7.81    1.02   0
  -8  -3  10   49.56    1.39   0
  -8  -3 -10   51.25    1.11   0
  -8   3 -10   49.63    1.36   0
   8   3  10   49.15    1.12   0
   8  -3  10   53.08    1.18   0
  -9  -3 -10   73.30    1.20   0
  -9  -3  10   66.63    1.48   0
   9  -3  10   69.68    1.36   0
   9   3  10   66.59    1.18   0
  -9   3 -10   69.49    1.21   0
 -10  -3 -10    6.04    0.86   0
 -10  -3  10    6.30    0.89   0
  10   3  10    6.50    1.07   0
 -10   3 -10    6.01    1.01   0
 -10   3  10    4.57    1.00   0
  10  -3  10    7.20    0.82   0
 -11  -3  10    1.73    1.04   0
 -11  -3 -10    1.39    0.82   0
 -11   3 -10    2.09    1.02   0
  11   3  10    2.69    1.01   0
 -11   3  10    2.39    0.82   0
  11  -3  10    2.45    0.85   0
 -12  -3 -10    1.67    0.84   0
 -12  -3  10    1.02    0.90   0
 -12   3  10   -0.29    1.05   0
 -12   3 -10    1.74    0.86   0
  12  -3  10    0.75    0.87   0
  12   3  10    1.35    0.86   0
 -13  -3 -10    2.45    0.93   0
  13   3  10    3.30    0.90   0
 -13  -3  10    1.68    1.17   0
 -13   3 -10    1.80    1.06   0
  13  -3  10    3.55    0.90   0
 -13   3  10    2.16    0.90   0
 -14  -3 -10   -0.07    0.92   0
 -14   3  10    0.85    0.92   0
 -14  -3  10    0.67    1.17   0
 -14   3 -10    0.99    0.90   0
  14  -3  10   -0.51    0.91   0
  14   3  10    1.02    0.91   0
   0   4  10    2.37    0.76   0
   1   4  10    6.19    0.99   0
  -1   4  10    6.69    0.93   0
  -1  -4 -10    5.88    0.88   0
  -2   4 -10    5.70    1.42   0
  -2   4  10    4.53    0.76   0
   2   4  10    5.65    0.95   0
  -2  -4 -10    7.03    0.92   0
   3   4  10   56.23    1.15   0
  -3   4 -10   52.80    1.75   0
  -3  -4 -10   57.63    1.14   0
  -3   4  10   55.97    1.11   0
  -4  -4 -10   75.18    1.38   0
  -4   4 -10   64.85    1.66   0
  -4   4  10   73.92    1.19   0
   4   4  10   65.07    1.35   0
  -5  -4  10   45.61    2.41   0
  -5   4  10   42.68    1.03   0
  -5  -4 -10   44.81    1.25   0
  -5   4 -10   39.69    1.32   0
   5   4  10   40.68    1.09   0
  -6  -4 -10   31.37    1.05   0
  -6   4 -10   28.56    1.20   0
   6   4  10   27.78    1.19   0
  -6  -4  10   31.05    1.84   0
   7   4  10   38.56    1.12   0
  -7   4 -10   39.86    1.30   0
  -7  -4  10   45.99    1.76   0
  -7  -4 -10   46.70    1.23   0
   8   4  10    4.55    0.81   0
  -8   4 -10    5.29    1.01   0
  -8  -4  10    5.59    1.22   0
  -8  -4 -10    5.66    0.82   0
  -9   4 -10    3.48    0.81   0
  -9  -4 -10    3.69    1.02   0
  -9  -4  10    3.29    1.21   0
   9   4  10    3.72    1.03   0
 -10   4  10   -0.90    0.81   0
  10   4  10    0.22    0.99   0
 -10  -4 -10   -1.02    0.97   0
 -10   4 -10    0.63    1.03   0
 -10  -4  10    0.56    1.05   0
  11   4  10    0.02    1.02   0
 -11  -4 -10    0.57    1.06   0
 -11   4 -10    0.62    0.86   0
 -11  -4  10   -0.49    1.02   0
 -11   4  10    0.23    0.85   0
 -12  -4 -10    0.96    0.88   0
 -12   4 -10    1.02    1.07   0
 -12  -4  10    0.05    1.13   0
 -12   4  10    0.71    0.88   0
  12   4  10   -0.67    1.04   0
   1   5  10  136.17    1.68   0
  -1   5  10  139.39    1.66   0
  -2   5  10  309.23    2.09   0
   2   5  10  296.04    2.24   0
  -2  -5 -10  298.07    2.36   0
  -3   5 -10  153.14    3.10   0
  -3  -5 -10  150.32    1.83   0
  -3   5  10  156.21    1.64   0
   3   5  10  152.95    1.65   0
  -4  -5 -10    1.03    1.00   0
  -4   5 -10    0.50    1.26   0
   4   5  10    0.23    0.83   0
  -4   5  10    2.01    0.92   0
  -5  -5 -10    0.27    0.82   0
  -5   5  10    0.32    0.75   0
  -5   5 -10   -0.63    1.16   0
   5   5  10   -0.37    0.86   0
  -6  -5 -10    5.51    1.10   0
  -6   5  10    4.38    0.98   0
  -6   5 -10    4.25    1.05   0
   6   5  10    3.89    1.06   0
  -7  -5 -10   11.72    0.93   0
   7   5  10    9.78    1.11   0
  -7   5 -10    9.81    1.09   0
  -7  -5  10   11.17    2.03   0
  -7   5  10   10.97    0.84   0
  -8  -5 -10    3.72    1.06   0
   8   5  10    3.49    0.90   0
  -8   5 -10    3.01    1.05   0
  -8  -5  10    4.11    1.61   0
   9   5  10   14.05    1.19   0
  -9   5 -10   12.17    1.21   0
  -9  -5  10   17.50    1.61   0
  -9  -5 -10   17.61    0.98   0
  -9   5  10   12.56    1.15   0
  10   5  10   10.35    0.99   0
 -10   5 -10   10.13    1.21   0
 -10  -5 -10   12.22    1.27   0
 -10   5  10    9.14    1.01   0
 -10  -5  10   10.50    1.49   0
  11   5  10    3.07    0.95   0
 -11   5 -10    3.40    1.20   0
 -11  -5 -10    3.30    1.20   0
 -11   5  10    1.41    1.17   0
 -11  -5  10    3.03    1.48   0
   0   6  10   35.44    1.31   0
   1   6  10    7.25    0.96   0
  -1   6  10    7.89    0.95   0
   2   6  10   26.86    1.31   0
  -2   6  10   26.71    1.27   0
  -3   6  10    0.32    0.89   0
   3   6  10    0.17    1.09   0
  -4   6 -10    0.46    1.75   0
  -4  -6 -10    0.74    1.10   0
  -4   6 -10    0.72    1.77   0
  -4   6  10   -0.53    1.07   0
   4   6  10    1.44    1.07   0
   5   6  10    3.73    1.12   0
  -5   6 -10    4.11    1.43   0
  -5   6  10    3.08    1.10   0
  -5  -6 -10    2.76    1.16   0
  -6  -6 -10    5.44    1.22   0
  -6   6  10    4.12    1.13   0
   6   6  10    4.66    1.15   0
  -6   6 -10    5.65    1.34   0
   7   6  10    2.67    0.94   0
  -7   6 -10    2.37    1.31   0
  -7   6  10    1.43    1.10   0
  -7  -6 -10    2.55    1.27   0
   8   6  10    0.84    1.17   0
  -8   6  10    0.20    1.09   0
  -8  -6 -10   -0.26    1.23   0
  -8   6 -10    1.01    1.14   0
   1   7  10    0.60    0.95   0
  -1   7  10    0.95    1.24   0
  -2   7  10    0.04    1.18   0
   2   7  10    0.55    1.16   0
  -3   7  10    0.33    1.01   0
   3   7  10    0.45    1.20   0
   1  -1  11   13.66    0.92   0
  -1  -1  11   13.01    1.05   0
  -1   1  11   14.00    0.84   0
  -1  -1 -11   15.68    0.85   0
   1   1  11   13.84    0.85   0
  -1   1 -11   13.18    0.89   0
   1  -1 -11   15.30    0.84   0
   2   1  11    0.61    0.71   0
  -2   1  11    0.47    0.84   0
  -2   1 -11    1.02    0.85   0
   2  -1  11    1.54    0.90   0
  -2  -1 -11    0.86    0.71   0
  -2  -1  11    0.70    0.89   0
  -3   1 -11  401.42    2.60   0
  -3  -1  11  394.61    2.99   0
   3  -1  11  389.02    2.61   0
  -3  -1 -11  428.45    2.54   0
   3   1  11  408.04    2.53   0
  -3   1  11  424.95    2.53   0
  -4  -1 -11  371.22    2.30   0
   4  -1  11  354.45    2.47   0
   4   1  11  349.47    2.17   0
  -4   1 -11  357.47    2.40   0
  -5  -1 -11   46.69    1.00   0
   5  -1  11   42.83    1.14   0
   5   1  11   43.70    0.98   0
  -5   1 -11   43.24    1.05   0
  -6  -1 -11   36.90    0.93   0
   6  -1  11   35.61    1.05   0
   6   1  11   34.96    0.93   0
  -6   1 -11   36.44    1.05   0
   7  -1  11   71.11    1.11   0
   7   1  11   72.38    1.25   0
  -7  -1  11   70.54    1.23   0
  -7   1 -11   69.22    1.11   0
  -7  -1 -11   75.72    1.15   0
   8  -1  11    0.83    0.68   0
  -8  -1  11    0.33    0.91   0
   8   1  11    1.93    0.75   0
  -8   1 -11    1.57    0.68   0
  -8  -1 -11    1.91    0.75   0
   9  -1  11   31.71    0.96   0
   9   1  11   31.49    0.95   0
  -9   1 -11   30.69    1.10   0
  -9   1  11   33.16    0.96   0
  -9  -1  11   29.99    1.13   0
  -9  -1 -11   33.74    1.10   0
  10  -1  11    5.19    0.78   0
 -10   1  11    3.48    0.81   0
 -10   1 -11    4.83    0.79   0
 -10  -1 -11    5.57    0.78   0
  10   1  11    4.91    0.79   0
 -10  -1  11    4.08    1.00   0
  11   1  11   15.09    0.88   0
 -11   1  11   12.14    0.92   0
 -11  -1  11   13.84    1.04   0
 -11   1 -11   14.95    0.88   0
 -11  -1 -11   14.51    0.89   0
  11  -1  11   13.68    0.91   0
 -12  -1  11   13.88    1.13   0
  12   1  11   15.96    0.91   0
 -12   1 -11   18.47    0.89   0
 -12  -1 -11   14.34    0.90   0
 -12   1  11   15.73    0.92   0
  12  -1  11   15.59    0.91   0
 -13  -1  11    1.10    0.99   0
  13   1  11    0.34    0.84   0
  13  -1  11   -0.41    1.03   0
 -13   1 -11    0.00    0.83   0
 -13  -1 -11    0.30    0.84   0
 -13   1  11   -0.88    0.82   0
 -14  -1  11    1.80    0.89   0
 -14   1 -11    2.86    0.89   0
 -14  -1 -11    3.34    0.90   0
  14  -1  11    2.28    0.91   0
 -14   1  11    2.73    1.09   0
  14   1  11    2.33    0.91   0
 -15  -1  11    8.00    1.02   0
  15   1  11   12.15    1.03   0
 -15   1 -11   12.26    1.07   0
 -15  -1 -11   12.72    1.04   0
  15  -1  11   15.97    1.03   0
 -15   1  11    7.92    1.06   0
   0  -2  11  201.99    2.69   0
   0   2 -11  232.03    2.91   0
   0   2  11  211.34    1.96   0
   0  -2 -11  223.29    1.82   0
  -1   2  11  499.50    2.66   0
  -1  -2  11  504.21    4.15   0
   1   2  11  500.65    2.75   0
  -1  -2 -11  541.00    2.71   0
   1  -2  11  476.25    3.65   0
  -1   2 -11  525.73    3.82   0
  -2  -2  11    1.00    1.01   0
  -2  -2 -11    0.79    0.73   0
   2   2  11    0.61    0.90   0
  -2   2 -11    1.43    0.89   0
   2  -2  11    1.00    0.89   0
  -2   2  11    0.73    0.71   0
   3   2  11   86.43    1.24   0
  -3   2  11   85.01    1.23   0
  -3   2 -11   84.50    1.54   0
   3  -2  11   78.95    1.52   0
  -3  -2  11   84.36    1.83   0
  -3  -2 -11   89.55    1.26   0
   4  -2  11   33.51    1.13   0
  -4  -2 -11   37.96    0.97   0
  -4   2 -11   35.05    1.17   0
   4   2  11   34.07    0.96   0
  -4   2  11   35.42    0.92   0
   5  -2  11  131.45    1.71   0
  -5  -2  11  122.85    1.85   0
  -5  -2 -11  143.93    1.46   0
   5   2  11  137.36    1.43   0
  -5   2 -11  135.67    1.75   0
   6  -2  11    4.09    0.95   0
  -6  -2  11    4.28    0.92   0
  -6  -2 -11    3.91    0.72   0
   6   2  11    4.07    0.72   0
  -6   2 -11    5.09    0.92   0
  -7  -2 -11   37.41    0.99   0
   7  -2  11   36.43    1.17   0
   7   2  11   35.79    1.11   0
  -7   2 -11   35.18    1.06   0
  -7  -2  11   33.49    1.15   0
  -8  -2 -11   11.08    0.79   0
   8   2  11    9.25    0.99   0
  -8   2 -11    9.57    0.81   0
  -8  -2  11    9.52    1.01   0
   8  -2  11    9.68    0.94   0
   9   2  11    1.39    0.75   0
  -9   2 -11    1.84    0.76   0
  -9  -2 -11    2.26    0.76   0
   9  -2  11    2.05    0.75   0
  -9  -2  11    2.52    0.96   0
 -10  -2  11   74.92    1.50   0
  10   2  11   87.18    1.21   0
 -10   2 -11   80.63    1.39   0
 -10   2  11   76.35    1.28   0
  10  -2  11   88.21    1.41   0
 -10  -2 -11   93.82    1.20   0
 -11  -2  11  127.91    1.88   0
  11   2  11  144.12    1.49   0
 -11   2 -11  139.39    1.55   0
 -11   2  11  144.59    1.48   0
  11  -2  11  147.92    1.56   0
 -11  -2 -11  144.54    1.65   0
 -12  -2  11    0.85    0.81   0
 -12   2  11    0.82    1.03   0
 -12   2 -11   -0.15    0.87   0
  12  -2  11   -0.17    0.86   0
  12   2  11   -0.07    0.81   0
 -12  -2 -11   -0.78    0.84   0
  13   2  11   40.66    1.15   0
 -13  -2  11   33.75    1.43   0
 -13   2  11   33.12    1.17   0
 -13   2 -11   37.95    1.31   0
  13  -2  11   49.22    1.14   0
 -13  -2 -11   49.18    1.17   0
 -14  -2  11   18.40    1.28   0
 -14   2  11   19.50    1.06   0
 -14   2 -11   24.21    1.05   0
 -14  -2 -11   18.57    1.06   0
  14  -2  11   20.67    1.03   0
  14   2  11   21.15    1.07   0
   1  -3  11   48.30    1.81   0
  -1   3  11   54.35    1.04   0
  -1   3 -11   58.41    1.94   0
  -1  -3  11   48.14    2.90   0
   1   3  11   56.15    1.07   0
  -1  -3 -11   57.88    1.06   0
   2  -3  11    2.30    1.07   0
   2   3  11    2.75    0.72   0
  -2  -3  11    2.00    1.75   0
  -2   3 -11    2.09    1.20   0
  -2   3  11    2.28    0.86   0
  -2  -3 -11    3.11    0.70   0
  -2  -3  11    1.97    1.73   0
  -3   3 -11  134.04    2.04   0
   3   3  11  135.58    1.45   0
   3  -3  11  128.72    1.97   0
  -3  -3  11  139.27    3.12   0
  -3  -3 -11  150.17    1.47   0
  -3   3  11  136.76    1.50   0
  -3  -3  11  130.86    3.01   0
  -4  -3  11   49.35    1.82   0
  -4  -3  11   51.04    1.87   0
  -4   3  11   52.43    1.11   0
  -4   3 -11   48.51    1.43   0
   4   3  11   50.84    1.07   0
   4  -3  11   50.41    1.36   0
  -4  -3 -11   55.07    1.05   0
  -5  -3  11   77.68    1.86   0
  -5   3  11   83.55    1.26   0
  -5   3 -11   80.72    1.47   0
   5   3  11   81.30    1.18   0
  -5  -3 -11   90.95    1.20   0
   5  -3  11   81.31    1.47   0
  -6  -3  11    2.86    0.98   0
  -6  -3 -11    3.19    0.87   0
   6   3  11    2.20    0.70   0
  -6   3 -11    2.66    0.94   0
   6  -3  11    3.70    0.94   0
  -7  -3  11  167.27    2.20   0
  -7  -3 -11  195.42    1.61   0
   7   3  11  175.94    1.61   0
  -7   3 -11  170.49    1.90   0
   7  -3  11  181.63    1.80   0
  -8  -3  11   67.36    1.57   0
  -8  -3 -11   77.76    1.23   0
   8   3  11   70.31    1.22   0
  -8   3 -11   66.92    1.19   0
   8  -3  11   69.29    1.43   0
  -9  -3  11   11.06    1.09   0
  -9  -3 -11   10.91    1.05   0
   9   3  11   11.07    0.87   0
   9  -3  11   11.37    1.06   0
  -9   3 -11   10.23    0.86   0
 -10  -3  11    1.32    1.02   0
 -10  -3 -11    0.34    1.01   0
  10   3  11    1.81    0.83   0
 -10   3  11    0.85    0.82   0
 -10   3 -11    1.61    0.99   0
  10  -3  11    1.73    0.84   0
 -11   3  11    4.76    0.87   0
 -11  -3 -11    6.87    0.90   0
  11   3  11    5.52    0.90   0
 -11  -3  11    4.29    1.09   0
 -11   3 -11    4.96    1.00   0
  11  -3  11    4.78    1.05   0
 -12  -3 -11    6.36    0.91   0
 -12  -3  11    5.50    1.15   0
 -12   3 -11    5.96    1.06   0
 -12   3  11    4.91    0.90   0
  12  -3  11    5.43    0.84   0
  12   3  11    5.35    0.89   0
 -13  -3 -11    3.67    0.91   0
 -13  -3  11    2.43    0.96   0
  13   3  11    2.26    1.10   0
 -13   3 -11    2.23    0.91   0
 -13   3  11    2.74    0.91   0
  13  -3  11    2.81    0.92   0
  14  -3  11    0.73    1.14   0
   0   4  11    5.41    0.92   0
  -1   4  11   91.37    1.26   0
  -1  -4 -11   93.10    1.36   0
   1   4  11   90.97    1.30   0
   2   4  11   73.60    1.18   0
  -2   4  11   76.94    1.33   0
  -2  -4 -11   79.04    1.21   0
  -2   4 -11   77.29    2.38   0
  -3   4 -11    2.44    1.19   0
   3   4  11    2.75    0.95   0
  -3   4  11    3.58    0.75   0
  -3  -4 -11    2.97    0.77   0
  -4  -4 -11    0.77    0.78   0
  -4   4  11    0.31    0.78   0
  -4   4 -11    0.62    1.08   0
   4   4  11    1.03    0.78   0
  -5  -4 -11  207.43    1.93   0
  -5   4  11  198.14    1.68   0
  -5  -4  11  205.91    4.20   0
  -5  -4  11  213.12    4.10   0
  -5   4 -11  182.81    2.20   0
   5   4  11  187.82    1.78   0
  -6   4  11  283.25    1.89   0
  -6   4 -11  256.00    2.38   0
  -6  -4  11  277.83    3.65   0
   6   4  11  255.74    2.09   0
  -6  -4 -11  286.14    2.14   0
   7   4  11    3.51    1.03   0
  -7  -4  11    5.40    1.39   0
  -7   4 -11    3.88    1.01   0
  -7  -4 -11    4.65    0.84   0
   8   4  11    3.74    0.97   0
  -8  -4  11    4.24    1.19   0
  -8   4 -11    3.06    0.87   0
  -8  -4 -11    3.60    0.98   0
   9   4  11    9.38    0.91   0
  -9  -4  11   10.31    1.15   0
  -9  -4 -11   10.15    0.83   0
  -9   4 -11   10.52    1.09   0
  10   4  11   18.25    1.01   0
 -10  -4 -11   20.73    0.98   0
 -10  -4  11   19.30    1.25   0
 -10   4  11   21.52    0.97   0
 -10   4 -11   18.65    1.21   0
 -11   4  11    4.18    1.07   0
  11   4  11    6.87    0.89   0
 -11  -4 -11    5.81    0.89   0
 -11  -4  11    5.00    1.21   0
 -11   4 -11    5.61    1.12   0
 -12   4  11    1.24    0.92   0
 -12  -4 -11    1.91    1.09   0
 -12  -4  11    2.14    1.14   0
 -12   4 -11    2.00    0.97   0
  12   4  11    1.59    0.90   0
   1   5  11  340.23    2.39   0
  -1   5  11  371.03    2.44   0
  -2   5  11  202.05    1.84   0
   2   5  11  191.47    1.94   0
  -2  -5 -11  200.72    1.97   0
  -3  -5 -11    8.33    1.10   0
  -3   5 -11    7.99    1.70   0
  -3   5  11    9.71    0.86   0
   3   5  11    7.95    1.07   0
  -4  -5 -11    4.96    0.88   0
   4   5  11    5.60    1.07   0
  -4   5  11    6.06    1.00   0
  -4   5 -11    6.02    1.36   0
  -5   5  11    0.20    0.93   0
   5   5  11    1.30    0.83   0
  -5   5 -11    1.21    1.12   0
  -5  -5 -11    2.85    1.05   0
  -6  -5 -11    3.50    1.08   0
   6   5  11    2.80    0.90   0
  -6   5 -11    3.05    1.18   0
  -6   5  11    3.43    0.82   0
  -7   5  11    0.73    0.98   0
  -7  -5 -11    1.25    0.87   0
   7   5  11    0.94    0.84   0
  -7   5 -11    0.97    1.01   0
  -7  -5  11    0.95    2.08   0
  -8  -5 -11    4.50    1.10   0
  -8  -5  11    4.86    1.61   0
   8   5  11    3.12    0.87   0
  -8   5 -11    4.71    1.06   0
  -8   5  11    4.54    0.86   0
   9   5  11    4.52    1.13   0
  -9   5 -11    6.81    1.13   0
  -9  -5 -11    7.04    0.97   0
  -9  -5  11    5.69    1.55   0
  10   5  11    4.13    1.13   0
 -10   5 -11    3.39    1.16   0
 -10   5  11    4.14    0.94   0
 -10  -5 -11    5.14    1.15   0
 -10  -5  11    4.22    1.53   0
   0   6  11    8.66    1.16   0
   1   6  11    1.40    1.14   0
  -1   6  11    0.54    0.88   0
   2   6  11    2.37    0.90   0
  -2   6  11    1.96    0.91   0
  -3   6  11   30.26    1.33   0
   3   6  11   27.23    1.34   0
  -4  -6 -11   12.49    1.25   0
  -4   6 -11   14.15    2.15   0
  -4   6  11   14.96    0.97   0
  -4   6 -11   14.98    2.27   0
   4   6  11   12.66    1.05   0
   5   6  11   16.35    1.07   0
  -5   6  11   16.07    0.99   0
  -5  -6 -11   15.92    1.26   0
  -5   6 -11   17.39    1.75   0
  -6   6  11   -0.18    0.89   0
  -6  -6 -11    0.59    1.16   0
   6   6  11   -0.15    0.91   0
  -6   6 -11    0.42    1.24   0
   7   6  11   11.47    1.02   0
  -7   6  11   11.07    1.16   0
  -7   6 -11   15.10    1.42   0
  -7  -6 -11   11.56    1.34   0
   8   6  11    1.21    1.16   0
  -8  -6 -11    0.84    1.00   0
  -8   6 -11    0.36    1.17   0
  -8   6  11    0.42    0.89   0
   1   7  11    0.56    1.14   0
  -1   7  11   -0.53    1.22   0
  -2   7  11    7.38    1.06   0
   2   7  11    6.19    1.21   0
   0   0 -12 1008.06    4.05   0
   0   0  12  932.30    3.85   0
  -1   0  12  288.82    2.23   0
  -1   0 -12  304.29    2.30   0
   1   0  12  298.17    2.19   0
   1   0 -12  311.12    2.22   0
   2   0  12   89.51    1.32   0
  -2   0 -12   98.40    1.38   0
  -2   0  12  103.32    1.43   0
  -3   0 -12   30.86    0.90   0
  -3   0  12   31.24    1.03   0
   3   0  12   30.81    0.92   0
  -4   0 -12   30.55    0.94   0
   4   0  12   28.30    0.93   0
  -5   0 -12 1267.30    4.13   0
   5   0  12 1257.24    4.08   0
   6   0  12  344.64    2.22   0
  -6   0 -12  350.44    2.15   0
   7   0  12  507.12    2.65   0
  -7   0 -12  515.38    2.60   0
   8   0  12  283.17    1.89   0
  -8   0  12  275.15    1.92   0
  -8   0 -12  285.41    1.98   0
   9   0  12   13.29    0.86   0
  -9   0  12   11.85    0.98   0
  -9   0 -12   13.58    0.99   0
 -10   0  12   30.07    1.10   0
  10   0  12   33.91    0.97   0
 -10   0 -12   34.69    0.99   0
 -11   0  12    2.50    0.77   0
 -11   0 -12    2.63    0.78   0
  11   0  12    1.83    0.79   0
  12   0  12   29.26    1.14   0
 -12   0 -12   29.03    0.97   0
 -12   0  12   22.00    1.19   0
 -13   0 -12   -0.03    1.00   0
 -13   0  12   -0.41    0.83   0
  13   0  12    1.23    1.01   0
 -14   0 -12    1.01    1.09   0
  14   0  12    2.42    0.90   0
 -14   0  12    1.80    0.87   0
 -15   0  12    1.21    0.91   0
  15   0  12    2.24    0.93   0
 -15   0 -12    1.89    0.91   0
   1  -1  12   54.16    1.21   0
  -1   1 -12   56.19    1.34   0
  -1  -1  12   54.84    1.30   0
  -1   1  12   54.14    1.24   0
  -1  -1 -12   56.44    1.12   0
   1   1  12   54.97    1.25   0
   1  -1 -12   59.90    1.23   0
  -2   1  12  201.61    1.89   0
   2   1  12  195.56    1.76   0
  -2   1 -12  192.41    1.98   0
  -2  -1  12  190.01    2.19   0
   2  -1  12  189.44    1.91   0
  -2  -1 -12  207.06    1.90   0
  -3  -1  12   67.38    1.30   0
  -3   1 -12   67.59    1.33   0
  -3   1  12   66.18    1.28   0
   3  -1  12   65.37    1.33   0
  -3  -1 -12   69.00    1.17   0
   3   1  12   65.82    1.17   0
   4   1  12  441.48    2.36   0
  -4   1 -12  445.82    2.67   0
   4  -1  12  445.07    2.70   0
  -4  -1 -12  461.26    2.45   0
  -5  -1 -12   47.07    1.00   0
   5  -1  12   46.86    1.15   0
   5   1  12   45.79    0.99   0
  -5   1 -12   46.46    1.17   0
  -6  -1 -12   18.18    0.82   0
   6  -1  12   16.10    0.93   0
   6   1  12   15.02    0.78   0
  -6   1 -12   14.68    0.77   0
  -7  -1 -12    0.81    0.71   0
   7  -1  12    0.21    0.67   0
   7   1  12    1.09    0.73   0
  -7  -1  12    0.37    0.90   0
  -7   1 -12    0.76    0.66   0
   8  -1  12   10.65    0.78   0
   8   1  12   10.40    0.80   0
  -8   1 -12   11.49    0.84   0
  -8  -1  12   10.99    0.96   0
  -8  -1 -12   12.15    0.82   0
   9  -1  12   47.30    1.17   0
  -9   1  12   44.46    1.07   0
   9   1  12   46.46    1.03   0
  -9   1 -12   45.62    1.07   0
  -9  -1  12   44.26    1.24   0
  -9  -1 -12   50.52    1.05   0
  10  -1  12   34.17    0.99   0
 -10  -1  12   32.43    1.19   0
  10   1  12   36.57    0.98   0
 -10   1 -12   31.54    0.98   0
 -10   1  12   30.09    1.01   0
 -10  -1 -12   31.99    0.99   0
  11   1  12   12.64    0.88   0
 -11   1 -12   11.77    1.02   0
 -11   1  12   12.54    0.89   0
 -11  -1 -12   12.82    0.86   0
 -11  -1  12   11.48    0.88   0
  11  -1  12   13.82    0.85   0
  12   1  12    2.08    1.04   0
 -12   1 -12    3.56    0.82   0
 -12  -1 -12    3.78    0.82   0
 -12   1  12    2.98    0.83   0
  12  -1  12    4.07    1.00   0
 -12  -1  12    3.91    0.88   0
 -13  -1  12    6.16    0.91   0
 -13   1  12    6.89    0.90   0
 -13   1 -12    6.52    0.87   0
  13   1  12    6.13    0.90   0
 -13  -1 -12    6.06    0.89   0
  13  -1  12    6.48    0.88   0
 -14  -1  12    2.48    0.92   0
 -14   1  12    2.27    0.92   0
 -14   1 -12    2.14    0.88   0
 -14  -1 -12    1.62    1.11   0
  14  -1  12    3.45    0.89   0
  14   1  12    2.24    0.89   0
 -15  -1 -12   10.03    1.23   0
 -15  -1  12    7.48    1.24   0
 -15   1 -12    8.83    1.03   0
  15  -1  12   11.99    1.02   0
  15   1  12    9.37    1.00   0
   0   2 -12  166.37    2.29   0
   0   2  12  149.35    1.58   0
   0  -2  12  139.17    2.10   0
   0  -2 -12  167.13    1.60   0
  -1   2 -12  194.01    2.33   0
  -1   2  12  185.58    1.68   0
  -1  -2  12  182.30    2.47   0
   1   2  12  181.86    1.71   0
   1  -2  12  165.02    2.14   0
  -1  -2 -12  195.01    1.69   0
  -2  -2  12    3.68    1.03   0
   2   2  12    3.08    0.76   0
  -2  -2 -12    3.81    0.72   0
   2  -2  12    3.35    0.90   0
  -2   2 -12    3.39    0.89   0
  -2   2  12    3.99    0.74   0
   3   2  12   50.20    1.07   0
  -3  -2  12   52.82    1.54   0
  -3   2 -12   52.72    1.28   0
   3  -2  12   48.96    1.27   0
  -3   2  12   53.24    1.03   0
  -3  -2 -12   53.50    1.06   0
   4  -2  12    2.05    0.85   0
  -4   2  12    2.81    0.67   0
  -4  -2 -12    2.68    0.71   0
   4   2  12    2.49    0.87   0
  -4  -2  12    1.93    0.86   0
  -4   2 -12    2.31    0.72   0
   5  -2  12   27.05    1.00   0
  -5  -2  12   25.65    1.11   0
  -5  -2 -12   30.28    0.92   0
   5   2  12   28.67    0.91   0
  -5   2 -12   28.86    1.10   0
  -6  -2  12   30.48    1.14   0
   6  -2  12   31.33    1.02   0
  -6  -2 -12   35.49    0.93   0
   6   2  12   33.85    0.93   0
  -6   2 -12   30.38    1.03   0
   7  -2  12    9.66    0.96   0
  -7  -2 -12   10.40    0.80   0
  -7   2 -12    8.73    0.97   0
   7   2  12    9.28    0.81   0
  -7  -2  12    8.85    0.81   0
   8  -2  12    5.69    0.93   0
  -8  -2  12    4.61    0.99   0
  -8  -2 -12    5.81    0.77   0
   8   2  12    5.23    0.77   0
  -8   2 -12    5.50    0.94   0
  -9  -2 -12   -0.37    0.74   0
   9   2  12    0.73    0.75   0
  -9   2 -12    0.22    0.77   0
  -9  -2  12   -0.26    0.97   0
   9  -2  12    0.46    0.92   0
 -10  -2 -12   12.65    0.87   0
  10  -2  12   11.93    0.88   0
  10   2  12   12.53    0.89   0
 -10   2 -12   11.74    0.88   0
 -10   2  12   10.67    0.88   0
 -10  -2  12   11.52    1.09   0
 -11  -2  12   21.11    1.23   0
  11   2  12   25.97    1.00   0
 -11   2 -12   23.56    1.00   0
 -11   2  12   18.00    1.00   0
 -11  -2 -12   24.69    1.13   0
  11  -2  12   26.44    0.98   0
 -12  -2  12   10.49    1.16   0
  12   2  12   11.42    1.03   0
 -12   2 -12   11.43    1.08   0
 -12   2  12    9.90    0.91   0
  12  -2  12   10.32    0.92   0
 -12  -2 -12   11.07    1.10   0
  13   2  12    3.36    0.93   0
 -13  -2  12    2.77    0.90   0
 -13  -2 -12    2.94    0.91   0
 -13   2 -12    2.78    0.90   0
  13  -2  12    2.96    0.91   0
 -13   2  12    2.08    1.11   0
 -14  -2  12    5.13    1.01   0
 -14   2  12    5.39    0.96   0
  14   2  12    6.22    0.98   0
 -14   2 -12    5.93    0.96   0
  14  -2  12    6.11    0.95   0
 -14  -2 -12    6.22    0.97   0
  -1   3  12   12.15    0.77   0
   1  -3  12   10.58    1.31   0
   1   3  12   10.71    0.72   0
  -1  -3  12   10.68    1.65   0
  -1  -3 -12   12.28    0.72   0
  -1   3 -12   12.58    1.44   0
  -2  -3  12  253.41    4.16   0
   2  -3  12  248.66    2.91   0
   2   3  12  252.75    1.88   0
  -2  -3 -12  274.77    1.86   0
  -2   3  12  253.75    1.84   0
  -2   3 -12  261.86    3.08   0
   3   3  12    0.68    0.71   0
  -3   3 -12    0.14    1.06   0
  -3   3  12    0.64    0.74   0
  -3  -3 -12   -0.96    0.67   0
  -3  -3  12    0.27    1.31   0
   3  -3  12    0.21    0.92   0
  -3  -3  12    0.30    1.27   0
  -4  -3 -12   44.79    0.98   0
  -4   3  12   40.27    1.02   0
  -4  -3  12   41.82    1.67   0
   4   3  12   41.74    0.98   0
  -4  -3  12   39.36    1.68   0
  -4   3 -12   40.86    1.37   0
   4  -3  12   41.56    1.28   0
  -5   3  12   79.35    1.21   0
   5   3  12   77.07    1.16   0
  -5  -3 -12   83.34    1.20   0
  -5   3 -12   75.81    1.49   0
   5  -3  12   74.90    1.47   0
  -5  -3  12   69.21    1.89   0
  -6  -3  12   27.61    1.37   0
   6   3  12   30.99    0.97   0
  -6  -3 -12   32.12    0.96   0
  -6   3 -12   29.69    1.18   0
   6  -3  12   29.95    1.15   0
  -7  -3  12  147.36    2.07   0
  -7  -3 -12  155.06    1.51   0
   7   3  12  155.06    1.49   0
  -7   3 -12  149.89    1.69   0
   7  -3  12  149.84    1.82   0
  -8  -3  12   35.17    1.35   0
  -8  -3 -12   37.19    1.02   0
   8   3  12   36.34    1.03   0
   8  -3  12   36.18    1.25   0
  -8   3 -12   35.75    1.25   0
  -9  -3  12   38.61    1.36   0
  -9  -3 -12   46.93    1.06   0
   9   3  12   41.47    1.21   0
  -9   3 -12   39.43    1.15   0
   9  -3  12   43.01    1.27   0
 -10  -3  12   57.12    1.52   0
 -10  -3 -12   62.95    1.21   0
  10   3  12   55.06    1.21   0
 -10   3 -12   56.08    1.36   0
 -10   3  12   49.19    1.19   0
  10  -3  12   66.02    1.35   0
 -11  -3  12    1.29    1.09   0
  11   3  12    2.22    0.83   0
 -11  -3 -12    1.06    0.85   0
 -11   3 -12    1.17    0.86   0
 -11   3  12    0.71    0.83   0
  11  -3  12    1.65    0.85   0
  12   3  12   -1.26    1.07   0
 -12  -3 -12    1.10    1.04   0
 -12   3  12    0.46    0.88   0
 -12  -3  12    0.82    1.09   0
 -12   3 -12    0.90    0.88   0
  12  -3  12    0.82    0.86   0
 -13  -3 -12    3.49    1.09   0
 -13  -3  12    0.71    1.15   0
 -13   3  12    0.85    0.92   0
  13  -3  12    1.58    1.11   0
 -13   3 -12    1.33    0.91   0
  13   3  12    1.96    0.86   0
   0   4  12   52.36    1.10   0
  -1  -4 -12    5.02    0.92   0
   1   4  12    3.60    0.77   0
  -1   4  12    4.05    0.78   0
   2   4  12   89.35    1.26   0
  -2   4  12   86.35    1.36   0
  -2  -4 -12   94.83    1.27   0
  -2   4 -12   89.43    2.55   0
   3   4  12   39.50    1.05   0
  -3   4 -12   39.30    1.65   0
  -3   4  12   40.50    1.02   0
  -3  -4 -12   43.80    1.04   0
  -4   4  12   14.40    0.86   0
  -4  -4 -12   14.90    0.89   0
   4  -4  12   13.24    1.26   0
   4   4  12   12.64    0.90   0
  -4   4 -12   12.55    1.25   0
  -5  -4  12  157.11    3.91   0
  -5   4  12  151.06    1.65   0
  -5  -4 -12  161.20    1.73   0
   5  -4  12  148.64    2.14   0
   5   4  12  147.54    1.60   0
  -5  -4  12  164.82    3.76   0
  -5   4 -12  149.10    2.08   0
  -6  -4  12  199.25    3.17   0
   6   4  12  177.88    1.71   0
  -6   4 -12  187.69    2.13   0
  -6   4  12  186.07    1.66   0
   6  -4  12  189.32    2.15   0
  -6  -4 -12  201.12    1.91   0
  -7  -4  12    1.23    1.17   0
   7   4  12    2.04    0.95   0
  -7   4 -12    0.27    0.99   0
   7  -4  12    1.23    1.01   0
  -7  -4 -12    0.02    0.81   0
  -8  -4  12    0.77    1.16   0
   8   4  12    0.61    0.81   0
  -8   4 -12    0.75    0.98   0
  -8  -4 -12    0.74    0.77   0
   8  -4  12    0.55    0.99   0
   9   4  12   22.36    0.99   0
  -9  -4  12   26.14    1.44   0
  -9   4 -12   24.84    1.21   0
  -9  -4 -12   26.64    1.16   0
   9  -4  12   28.61    1.04   0
  10   4  12    6.88    0.87   0
 -10  -4  12    6.91    1.19   0
 -10  -4 -12    9.38    0.91   0
 -10   4 -12    8.61    1.13   0
 -10   4  12    5.98    0.89   0
  10  -4  12    7.50    1.03   0
  11   4  12    1.33    0.91   0
 -11   4  12    1.82    0.87   0
 -11  -4  12    2.18    1.12   0
 -11  -4 -12    1.65    1.11   0
 -11   4 -12    1.62    1.11   0
 -12   4  12    0.74    1.09   0
  12   4  12    0.02    0.90   0
 -12  -4  12    0.71    1.17   0
 -12   4 -12    0.83    1.13   0
 -12  -4 -12    1.40    0.95   0
   1   5  12    7.42    0.92   0
  -1   5  12    7.10    0.88   0
  -2   5  12    1.63    0.82   0
   2   5  12    3.32    1.09   0
  -2  -5 -12    2.52    1.05   0
  -3  -5 -12    6.11    0.84   0
  -3   5  12    8.02    0.83   0
  -3   5 -12    7.77    1.75   0
   3   5  12    7.33    0.85   0
  -4   5 -12   -0.23    1.24   0
  -4  -5 -12   -0.00    0.78   0
  -4   5  12   -0.18    0.96   0
   4   5  12    1.03    1.00   0
  -5   5  12    1.46    0.78   0
  -5  -5 -12    0.54    0.78   0
   5   5  12    0.24    0.85   0
  -5   5 -12    0.89    1.13   0
  -6  -5 -12    1.85    0.81   0
   6   5  12    0.60    0.81   0
  -6   5  12    1.52    0.76   0
  -6   5 -12    0.96    1.17   0
  -7  -5 -12   -0.29    1.09   0
  -7   5  12    0.82    0.83   0
   7   5  12    1.11    0.86   0
  -7   5 -12   -0.31    1.01   0
  -8  -5 -12    1.48    1.09   0
  -8  -5  12    1.93    1.72   0
   8   5  12    0.96    1.06   0
  -8   5 -12    1.05    1.04   0
  -8   5  12    0.46    1.03   0
   9   5  12    3.85    0.92   0
  -9   5  12    3.90    0.87   0
  -9   5 -12    3.29    1.11   0
  -9  -5 -12    4.63    0.91   0
  -9  -5  12    2.70    1.51   0
  10   5  12    1.18    0.91   0
 -10   5 -12    1.97    1.11   0
 -10  -5 -12   -0.64    1.16   0
 -10   5  12    0.66    1.11   0
 -10  -5  12    0.34    1.35   0
   0   6  12   45.48    1.41   0
   1   6  12   32.03    1.37   0
  -1   6  12   36.12    1.35   0
   2   6  12   -0.27    0.89   0
  -2   6  12    0.58    1.10   0
  -3   6  12   67.42    1.33   0
   3   6  12   64.91    1.37   0
  -4  -6 -12   11.21    1.21   0
  -4   6  12   13.97    1.03   0
   4   6  12   10.13    1.02   0
  -5   6 -12    0.94    1.60   0
  -5   6  12    1.48    0.91   0
   5   6  12    0.73    1.13   0
  -5  -6 -12    1.98    0.96   0
  -6  -6 -12    1.66    0.93   0
  -6   6 -12    1.25    1.44   0
   6   6  12    1.65    0.94   0
  -6   6  12    2.63    0.93   0
  -7   6  12    2.41    0.92   0
   7   6  12    2.59    0.97   0
  -7  -6 -12    2.87    1.17   0
  -7   6 -12    3.56    1.37   0
   1  -1  13  176.85    1.95   0
  -1   1  13  179.48    1.72   0
  -1   1 -13  189.40    2.01   0
   1   1  13  182.97    1.71   0
  -1  -1 -13  192.00    1.79   0
  -1  -1  13  173.36    2.06   0
   1  -1 -13  189.24    1.72   0
  -2  -1 -13  398.41    2.34   0
   2   1  13  378.80    2.35   0
  -2  -1  13  372.78    2.89   0
  -2   1 -13  390.49    2.75   0
   2  -1  13  371.57    2.62   0
  -2   1  13  387.31    2.49   0
  -3   1 -13   24.75    1.04   0
  -3  -1  13   23.75    1.07   0
   3  -1  13   23.63    0.95   0
  -3   1  13   25.48    0.91   0
  -3  -1 -13   26.05    1.03   0
   3   1  13   25.81    0.88   0
  -4   1 -13    3.03    0.74   0
  -4  -1  13    3.50    0.72   0
   4   1  13    2.89    0.74   0
   4  -1  13    3.05    0.91   0
  -4   1  13    4.22    0.73   0
  -4  -1 -13    3.37    0.71   0
  -5   1 -13   19.25    0.86   0
  -5  -1 -13   19.39    0.81   0
   5  -1  13   19.46    0.99   0
   5   1  13   17.47    0.84   0
  -6  -1 -13   20.41    0.84   0
   6  -1  13   19.55    0.85   0
   6   1  13   19.85    1.01   0
  -6   1 -13   19.52    0.84   0
  -7   1 -13    4.98    0.73   0
  -7  -1 -13    5.47    0.77   0
   7  -1  13    4.97    0.74   0
   7   1  13    4.05    0.77   0
  -8  -1 -13   13.29    0.83   0
   8  -1  13   13.31    0.81   0
   8   1  13   10.81    1.00   0
  -8   1 -13   12.19    0.82   0
  -8  -1  13    9.03    0.97   0
   9  -1  13   18.42    0.89   0
   9   1  13   21.17    0.88   0
  -9  -1  13   20.03    0.91   0
  -9   1 -13   20.53    0.87   0
  -9  -1 -13   22.93    0.88   0
  10  -1  13    2.40    0.76   0
  10   1  13    2.34    0.82   0
 -10   1 -13    2.31    0.75   0
 -10  -1 -13    3.36    0.80   0
 -10   1  13    2.03    0.78   0
 -10  -1  13    2.91    0.79   0
  11  -1  13   15.19    0.91   0
  11   1  13   14.08    0.90   0
 -11   1  13   15.68    0.91   0
 -11   1 -13   17.92    0.90   0
 -11  -1 -13   16.88    0.89   0
 -11  -1  13   14.15    1.07   0
  12   1  13    3.68    0.84   0
 -12   1  13    1.47    1.00   0
 -12   1 -13    2.82    0.99   0
 -12  -1 -13    1.64    0.84   0
 -12  -1  13    4.29    1.02   0
  12  -1  13    4.87    0.83   0
  13   1  13    8.04    1.10   0
 -13   1 -13    6.39    0.88   0
 -13  -1 -13    6.36    0.90   0
 -13   1  13    5.62    0.92   0
  13  -1  13    7.79    0.89   0
 -13  -1  13    5.33    1.07   0
 -14  -1  13   13.79    1.23   0
 -14   1  13   15.57    1.06   0
 -14   1 -13   15.13    1.01   0
 -14  -1 -13   13.86    1.02   0
  14  -1  13   15.28    1.25   0
  14   1  13   14.35    1.20   0
   0  -2 -13  156.09    1.59   0
   0   2  13  140.61    1.45   0
   0  -2  13  142.51    2.10   0
   0   2 -13  159.68    2.15   0
  -1  -2 -13    2.29    0.71   0
  -1   2  13    1.92    0.71   0
  -1   2 -13    1.43    1.01   0
  -1  -2  13    1.48    0.91   0
   1   2  13    1.44    0.74   0
   1  -2  13    1.64    1.01   0
   2   2  13    7.25    0.92   0
  -2  -2 -13    7.88    0.77   0
   2  -2  13    6.38    0.93   0
  -2   2  13    6.38    0.71   0
  -2   2 -13    7.75    0.92   0
  -2  -2  13    6.76    1.09   0
  -3  -2 -13   24.87    0.86   0
   3   2  13   24.46    0.89   0
  -3   2 -13   23.84    0.92   0
  -3   2  13   22.45    0.83   0
   3  -2  13   23.19    1.05   0
  -3  -2  13   22.15    1.15   0
  -4   2 -13   18.08    1.00   0
   4  -2  13   16.18    0.88   0
  -4   2  13   18.29    0.92   0
  -4  -2  13   16.23    0.99   0
  -4  -2 -13   17.84    0.80   0
   4   2  13   16.55    0.83   0
   5  -2  13   38.07    1.18   0
  -5   2  13   40.72    0.97   0
  -5  -2 -13   41.69    0.98   0
   5   2  13   39.80    0.97   0
  -5   2 -13   40.43    1.19   0
   6  -2  13    0.64    0.81   0
  -6  -2 -13    0.57    0.73   0
   6   2  13    1.40    0.78   0
  -6  -2  13    0.47    0.87   0
  -6   2 -13    1.09    0.91   0
   7  -2  13   -0.31    0.88   0
  -7  -2 -13   -0.05    0.75   0
   7   2  13    1.16    0.74   0
  -7   2 -13   -0.11    0.87   0
  -7  -2  13    0.42    0.93   0
   8  -2  13   -0.23    0.92   0
  -8  -2 -13   -0.09    0.74   0
   8   2  13    0.63    0.74   0
  -8   2 -13    0.63    0.90   0
  -8  -2  13    0.28    0.94   0
  -9  -2 -13    0.75    0.76   0
   9   2  13    0.54    0.96   0
  -9   2 -13    1.08    0.76   0
  -9  -2  13    1.53    0.95   0
   9  -2  13    0.87    0.95   0
 -10   2  13    2.73    1.03   0
 -10  -2 -13    3.33    0.82   0
  10   2  13    4.87    0.86   0
 -10   2 -13    4.00    0.77   0
  10  -2  13    4.27    0.98   0
 -10  -2  13    4.32    0.85   0
 -11  -2  13   11.19    0.95   0
 -11  -2 -13   11.72    0.89   0
  11   2  13   10.26    0.90   0
  11  -2  13   11.14    0.97   0
 -11   2  13    9.70    0.93   0
 -11   2 -13   12.48    1.06   0
 -12  -2 -13    1.35    0.85   0
 -12  -2  13    1.57    1.07   0
  12   2  13    2.41    0.84   0
 -12   2  13    2.34    0.87   0
 -12   2 -13    2.15    0.82   0
  12  -2  13    1.62    0.81   0
 -13   2  13   26.69    1.13   0
 -13  -2 -13   30.45    1.24   0
  13   2  13   31.33    1.10   0
 -13  -2  13   25.88    1.35   0
  13  -2  13   28.52    1.27   0
 -13   2 -13   33.69    1.09   0
 -14  -2  13    0.48    0.95   0
 -14   2 -13    0.99    0.92   0
  14   2  13    0.98    0.91   0
  14  -2  13    0.48    0.91   0
 -14   2  13    0.39    1.15   0
 -14  -2 -13   -0.25    0.92   0
  -1   3  13   20.14    0.84   0
   1  -3  13   18.45    1.39   0
   1   3  13   20.32    0.96   0
  -1  -3  13   18.82    1.57   0
  -1  -3 -13   22.36    0.96   0
  -1   3 -13   21.78    1.43   0
  -2  -3  13   18.20    1.61   0
   2  -3  13   17.07    1.25   0
   2   3  13   17.50    0.77   0
  -2   3  13   18.01    0.84   0
  -2   3 -13   18.00    1.27   0
  -2  -3 -13   20.32    1.00   0
   3  -3  13  266.37    2.68   0
   3   3  13  274.19    2.09   0
  -3   3 -13  282.10    2.68   0
  -3  -3 -13  295.70    2.00   0
  -3  -3  13  279.13    3.60   0
  -3  -3  13  254.26    3.53   0
  -3   3  13  278.18    1.99   0
   4  -3  13   92.93    1.63   0
  -4   3 -13   94.64    1.66   0
  -4  -3 -13  101.40    1.23   0
  -4   3  13   99.86    1.30   0
  -4  -3  13   91.44    2.07   0
  -4  -3  13   98.20    2.16   0
   4   3  13   96.16    1.37   0
   5   3  13   48.18    1.02   0
  -5  -3  13   51.88    1.59   0
  -5   3  13   49.57    1.06   0
  -5  -3 -13   53.75    1.04   0
  -5   3 -13   49.99    1.34   0
  -5  -3  13   46.39    1.55   0
   5  -3  13   51.51    1.33   0
  -6   3  13    7.81    0.78   0
   6  -3  13    6.55    1.01   0
   6   3  13    6.80    0.80   0
  -6  -3 -13    7.39    0.80   0
  -6   3 -13    6.68    1.03   0
  -6  -3  13    6.61    1.13   0
  -7  -3  13   80.97    1.70   0
   7   3  13   87.20    1.22   0
  -7  -3 -13   91.37    1.27   0
  -7   3 -13   84.04    1.53   0
   7  -3  13   87.67    1.60   0
  -8  -3  13  128.07    1.97   0
  -8  -3 -13  131.53    1.48   0
   8   3  13  126.26    1.46   0
  -8   3 -13  121.58    1.68   0
   8  -3  13  126.12    1.69   0
  -9  -3  13   53.78    1.53   0
   9  -3  13   60.81    1.23   0
   9   3  13   57.25    1.32   0
  -9  -3 -13   71.38    1.19   0
  -9   3 -13   62.72    1.32   0
 -10  -3  13    9.14    1.13   0
  10   3  13    7.90    0.89   0
 -10  -3 -13    9.91    0.92   0
 -10   3 -13    9.12    0.92   0
  10  -3  13    8.53    1.12   0
 -11  -3  13    6.31    0.91   0
  11   3  13    7.42    0.89   0
 -11  -3 -13    6.07    0.86   0
 -11   3  13    3.38    0.89   0
 -11   3 -13    4.96    1.10   0
  11  -3  13    5.18    1.12   0
  12   3  13    1.28    1.08   0
 -12  -3 -13    4.33    0.87   0
 -12  -3  13    2.58    1.13   0
  12  -3  13    2.73    1.08   0
 -12   3  13    3.12    0.91   0
 -12   3 -13    2.40    1.09   0
  13   3  13    1.66    0.89   0
 -13  -3 -13    3.31    0.91   0
 -13  -3  13    2.72    0.98   0
 -13   3 -13    1.88    1.13   0
  13  -3  13    2.90    0.95   0
 -13   3  13    2.16    0.92   0
   0   4  13   30.55    1.11   0
  -1  -4 -13   82.58    1.22   0
   1   4  13   80.16    1.19   0
  -1   4  13   76.96    1.24   0
   2   4  13   23.92    0.94   0
  -2   4  13   23.82    1.04   0
  -2   4 -13   24.69    1.71   0
  -2  -4 -13   25.36    1.08   0
   3   4  13   90.88    1.32   0
  -3  -4 -13   92.72    1.41   0
   3  -4  13   82.93    2.00   0
  -3   4 -13   91.52    2.12   0
  -3   4  13   87.46    1.40   0
  -4   4  13  144.52    1.44   0
  -4   4 -13  140.57    2.20   0
  -4  -4 -13  141.61    1.53   0
   4  -4  13  132.89    2.03   0
   4   4  13  129.83    1.50   0
  -5  -4 -13    2.36    1.00   0
  -5  -4  13    1.17    1.81   0
  -5   4  13    1.30    0.70   0
  -5  -4  13    1.40    1.72   0
   5   4  13    1.22    0.81   0
   5  -4  13    1.69    1.09   0
  -5   4 -13    1.74    1.09   0
  -6  -4  13   19.49    1.69   0
  -6  -4  13   19.76    1.70   0
   6   4  13   19.66    1.08   0
  -6   4  13   18.70    1.05   0
   6  -4  13   19.23    1.16   0
  -6   4 -13   18.43    1.14   0
  -6  -4 -13   20.03    0.93   0
  -7  -4  13    0.65    1.28   0
  -7   4  13    0.62    0.77   0
   7   4  13    0.95    0.96   0
  -7  -4 -13    0.79    0.78   0
  -7   4 -13    0.65    0.99   0
   7  -4  13   -0.47    0.97   0
  -8  -4  13    0.44    1.17   0
   8   4  13    0.22    0.83   0
  -8   4 -13    0.11    0.97   0
  -8  -4 -13   -0.01    0.85   0
   8  -4  13    1.25    0.97   0
  -9  -4  13    3.68    1.25   0
   9   4  13    2.97    1.02   0
  -9  -4 -13    2.91    0.91   0
  -9   4 -13    2.61    1.07   0
   9  -4  13    3.39    1.06   0
  10  -4  13    0.41    1.04   0
  10   4  13    0.14    0.83   0
 -10  -4  13    0.48    1.08   0
 -10  -4 -13    1.02    1.00   0
 -10   4 -13   -0.14    1.02   0
  11   4  13    5.44    0.96   0
 -11  -4  13    6.06    1.20   0
 -11  -4 -13    5.52    0.96   0
 -11   4 -13    5.72    0.96   0
  11  -4  13    6.62    1.19   0
 -11   4  13    6.62    0.97   0
  12   4  13    0.55    1.13   0
 -12  -4 -13   -0.18    0.93   0
 -12  -4  13   -0.96    1.36   0
 -12   4 -13    0.48    0.92   0
 -12   4  13    0.10    1.12   0
   1   5  13   28.47    1.04   0
  -1   5  13   26.82    1.16   0
  -2   5  13    4.22    1.00   0
   2   5  13    2.19    1.03   0
  -2  -5 -13    3.94    1.04   0
  -3  -5 -13   58.84    1.23   0
  -3   5 -13   53.68    2.68   0
  -3   5  13   50.89    1.11   0
   3   5  13   47.10    1.26   0
  -4   5 -13    4.21    1.38   0
  -4  -5 -13    4.04    0.85   0
  -4   5  13    4.64    0.81   0
   4   5  13    4.10    0.88   0
  -5   5 -13   15.84    1.35   0
  -5   5  13   15.64    0.88   0
   5   5  13   15.40    0.99   0
  -5  -5 -13   17.86    1.15   0
  -6   5  13   -0.42    1.02   0
  -6  -5 -13    1.68    0.84   0
   6   5  13    0.60    0.81   0
  -6   5 -13    0.97    1.03   0
  -7   5  13   10.91    1.08   0
  -7  -5 -13   12.01    1.16   0
   7   5  13   12.44    0.95   0
  -7   5 -13   12.42    1.15   0
  -8  -5 -13   -0.07    1.06   0
  -8  -5  13    0.72    1.87   0
  -8  -5  13    0.56    1.64   0
   8   5  13    0.15    1.05   0
  -8   5 -13    0.73    1.10   0
  -8   5  13    1.03    0.83   0
   9   5  13    3.92    0.96   0
  -9   5  13    3.95    1.10   0
  -9   5 -13    5.13    1.16   0
  -9  -5  13    4.02    1.67   0
  -9  -5 -13    5.46    0.98   0
  10   5  13    0.04    0.93   0
 -10   5 -13    0.27    1.18   0
 -10   5  13    1.20    1.11   0
 -10  -5  13    1.02    1.55   0
 -10  -5 -13    0.47    0.92   0
   0   6  13   43.13    1.46   0
   1   6  13   64.50    1.59   0
  -1   6  13   68.14    1.47   0
   2   6  13   14.61    1.21   0
  -2   6  13   18.97    1.01   0
   3   6  13    4.14    1.15   0
  -3   6  13    4.75    0.92   0
  -4  -6 -13    1.57    0.89   0
  -4   6  13    0.30    0.87   0
   4   6  13   -0.51    1.11   0
  -5   6 -13   43.83    2.22   0
  -5   6  13   43.94    1.21   0
   5   6  13   35.37    1.42   0
  -5  -6 -13   47.20    1.29   0
  -6   6 -13    0.61    1.34   0
  -6  -6 -13    1.82    1.14   0
   6   6  13    0.03    0.93   0
  -6   6  13    0.65    0.88   0
  -7  -6 -13   13.20    1.30   0
  -7   6  13   12.22    1.03   0
   7   6  13    9.59    1.09   0
  -7   6 -13   16.63    1.51   0
   0   0 -14  183.33    1.77   0
   0   0  14  172.99    1.69   0
  -1   0  14   43.70    1.13   0
   1   0  14   42.56    1.14   0
  -1   0 -14   45.96    1.01   0
   1   0 -14   55.64    1.07   0
   2   0  14   76.37    1.31   0
  -2   0  14   80.42    1.37   0
  -2   0 -14   75.30    1.18   0
  -3   0  14   53.96    1.10   0
  -3   0 -14   52.97    1.03   0
   3   0  14   52.05    1.03   0
  -4   0 -14   60.71    1.10   0
   4   0  14   63.43    1.11   0
  -4   0  14   62.56    1.27   0
  -5   0 -14    3.48    0.70   0
   5   0  14    3.61    0.72   0
  -6   0 -14   58.39    1.09   0
   6   0  14   54.63    1.09   0
  -7   0 -14    6.06    0.79   0
   7   0  14    5.59    0.81   0
   8   0  14   25.03    0.90   0
  -8   0 -14   26.12    1.05   0
   9   0  14    1.44    0.74   0
  -9   0  14    1.34    0.70   0
  -9   0 -14    0.75    0.90   0
  10   0  14    7.74    0.86   0
 -10   0  14    6.01    0.96   0
 -10   0 -14    8.61    0.82   0
  11   0  14    3.53    0.80   0
 -11   0  14    2.98    0.83   0
 -11   0 -14    4.05    0.80   0
  12   0  14    4.81    0.88   0
 -12   0 -14    4.91    0.87   0
 -12   0  14    4.39    0.87   0
 -13   0 -14    1.87    0.87   0
 -13   0  14    1.85    0.86   0
  13   0  14    1.99    0.87   0
 -14   0 -14    2.76    1.08   0
 -14   0  14   -0.21    1.09   0
  14   0  14   -0.21    0.89   0
   1  -1  14    4.40    0.79   0
  -1   1  14    3.37    0.90   0
  -1   1 -14    3.25    0.93   0
   1   1  14    4.24    0.77   0
  -1  -1 -14    4.37    0.75   0
  -1  -1  14    4.84    0.93   0
   1  -1 -14    3.94    0.75   0
   2   1  14  848.00    3.31   0
  -2  -1 -14  901.69    3.37   0
  -2  -1  14  827.74    3.91   0
  -2   1  14  857.17    3.53   0
   2  -1  14  821.37    3.74   0
  -2   1 -14  878.02    3.83   0
  -3  -1  14    0.18    0.70   0
  -3   1  14    0.62    0.68   0
  -3   1 -14    0.42    0.88   0
   3  -1  14    0.32    0.89   0
  -3  -1 -14   -0.27    0.89   0
   3   1  14    0.84    0.71   0
  -4   1 -14   48.57    1.09   0
   4  -1  14   44.91    1.06   0
  -4  -1 -14   48.77    1.02   0
  -4   1  14   49.96    1.03   0
  -4  -1  14   46.96    1.22   0
   4   1  14   45.41    1.16   0
  -5   1 -14   25.06    0.92   0
   5  -1  14   24.56    0.91   0
  -5  -1 -14   26.11    0.87   0
   5   1  14   26.91    0.87   0
  -6   1 -14   12.65    0.76   0
  -6  -1 -14   14.21    0.81   0
   6  -1  14   13.07    0.83   0
   6   1  14   13.02    0.82   0
  -7  -1 -14    9.06    0.78   0
   7  -1  14    8.07    0.76   0
   7   1  14    8.77    0.96   0
  -7   1 -14    8.00    0.75   0
  -8  -1 -14  133.36    1.42   0
   8  -1  14  123.94    1.42   0
   8   1  14  127.93    1.37   0
  -8  -1  14  114.16    1.61   0
  -8   1 -14  124.26    1.52   0
  -9  -1 -14    9.48    0.81   0
   9  -1  14    5.17    0.96   0
   9   1  14    8.43    0.84   0
  -9  -1  14    7.35    0.82   0
  -9   1 -14    8.76    0.81   0
 -10  -1 -14    2.35    0.95   0
  10  -1  14    1.36    0.80   0
  10   1  14    2.01    0.79   0
 -10   1 -14    2.23    0.74   0
 -10   1  14    2.68    0.78   0
 -10  -1  14    1.99    0.77   0
  11  -1  14    6.57    0.86   0
  11   1  14    5.69    1.01   0
 -11  -1  14    7.42    0.90   0
 -11   1 -14    6.41    0.99   0
 -11  -1 -14    6.20    0.82   0
 -11   1  14    5.00    1.02   0
 -12   1 -14    0.72    0.80   0
  12   1  14   -0.14    0.85   0
 -12   1  14    0.37    0.82   0
 -12  -1  14    0.33    0.78   0
 -12  -1 -14    0.71    0.84   0
  12  -1  14    0.98    0.80   0
  13   1  14    3.42    0.91   0
 -13   1 -14    2.92    1.06   0
 -13   1  14    2.68    1.10   0
  13  -1  14    4.03    0.87   0
 -13  -1 -14    3.40    1.07   0
 -13  -1  14    4.93    0.89   0
 -14  -1  14   10.57    1.03   0
  14   1  14   12.26    1.22   0
  14  -1  14   16.20    1.03   0
 -14   1 -14   11.55    1.20   0
 -14   1  14   10.02    1.03   0
 -14  -1 -14   12.90    1.00   0
   0   2 -14   75.89    1.61   0
   0  -2 -14   71.75    1.11   0
   0   2  14   70.35    1.15   0
   0  -2  14   68.03    1.50   0
  -1   2  14   70.71    1.24   0
  -1  -2 -14   82.16    1.26   0
  -1  -2  14   72.53    1.66   0
  -1   2 -14   76.47    1.53   0
   1   2  14   74.15    1.15   0
   1  -2  14   68.48    1.45   0
   2   2  14  228.83    1.85   0
  -2  -2 -14  241.35    1.80   0
   2  -2  14  208.92    2.13   0
  -2   2  14  219.83    1.75   0
  -2  -2  14  226.02    2.48   0
  -2   2 -14  238.71    2.24   0
   3   2  14   24.31    0.88   0
  -3   2  14   23.51    0.84   0
  -3  -2 -14   26.23    1.01   0
   3  -2  14   23.62    1.04   0
  -3   2 -14   24.72    1.07   0
  -3  -2  14   22.27    1.11   0
  -4   2  14   16.02    0.93   0
  -4   2 -14   15.04    1.00   0
   4  -2  14   14.03    1.02   0
  -4  -2  14   15.26    1.00   0
  -4  -2 -14   18.52    0.95   0
   4   2  14   15.71    0.98   0
  -5   2 -14    2.27    0.77   0
   5  -2  14    2.49    0.91   0
  -5  -2  14    2.40    0.89   0
  -5   2  14    2.47    0.72   0
  -5  -2 -14    2.89    0.76   0
   5   2  14    2.21    0.76   0
   6  -2  14   84.26    1.35   0
  -6  -2 -14   92.07    1.23   0
   6   2  14   90.47    1.24   0
  -6  -2  14   81.70    1.49   0
  -6   2 -14   83.09    1.30   0
   7  -2  14   12.56    0.97   0
  -7  -2 -14   12.88    0.98   0
   7   2  14   10.49    0.82   0
  -7  -2  14   11.18    1.02   0
  -7   2 -14   12.04    0.82   0
   8  -2  14    4.72    0.79   0
  -8  -2 -14    5.17    0.76   0
   8   2  14    3.92    0.78   0
  -8   2 -14    3.37    0.97   0
  -8  -2  14    3.94    0.96   0
   9  -2  14   22.44    0.93   0
  -9   2 -14   21.55    0.92   0
  -9  -2 -14   23.36    1.07   0
   9   2  14   21.42    1.08   0
  -9  -2  14   19.03    1.16   0
 -10  -2 -14   51.19    1.12   0
  10   2  14   44.79    1.23   0
 -10   2 -14   47.01    1.25   0
 -10  -2  14   45.63    1.21   0
  10  -2  14   48.39    1.11   0
 -11  -2 -14    4.31    0.88   0
  11   2  14    4.93    1.08   0
 -11   2 -14    4.90    0.89   0
  11  -2  14    6.46    1.10   0
 -11   2  14    6.44    0.86   0
 -11  -2  14    5.46    1.10   0
 -12  -2  14    1.47    1.09   0
 -12  -2 -14    1.77    0.85   0
  12   2  14    2.19    0.86   0
 -12   2 -14    2.07    1.03   0
 -12   2  14    1.23    0.89   0
  12  -2  14    1.37    0.82   0
 -13  -2 -14    7.40    0.90   0
 -13  -2  14    6.17    0.99   0
  13   2  14    6.83    0.93   0
 -13   2 -14    9.08    0.96   0
 -13   2  14    6.56    0.97   0
  13  -2  14    7.35    1.16   0
  14   2  14    0.89    0.90   0
 -14  -2 -14    3.50    0.98   0
 -14  -2  14    0.38    1.16   0
 -14   2 -14    1.78    0.93   0
  14  -2  14    2.98    0.93   0
 -14   2  14    2.69    1.15   0
  -1   3  14   38.42    0.98   0
  -1   3 -14   40.85    1.58   0
   1  -3  14   35.93    1.44   0
   1   3  14   38.32    0.95   0
  -1  -3  14   36.50    1.63   0
  -1  -3 -14   38.66    0.93   0
  -2  -3 -14   51.12    1.15   0
  -2  -3  14   47.86    1.78   0
   2  -3  14   45.79    1.51   0
   2   3  14   47.13    1.03   0
  -2   3  14   47.36    1.19   0
  -2   3 -14   48.42    1.54   0
   3   3  14   13.09    0.87   0
   3  -3  14   11.57    1.05   0
  -3   3 -14   13.15    1.06   0
  -3  -3 -14   13.33    0.78   0
  -3  -3  14   12.74    1.36   0
  -3   3  14   13.49    0.86   0
   4  -3  14    0.56    0.93   0
  -4  -3 -14   -0.18    0.73   0
  -4   3 -14    0.51    0.91   0
  -4   3  14    0.30    0.75   0
  -4  -3  14    0.06    1.07   0
  -4  -3  14    0.79    1.04   0
   4   3  14    0.86    0.78   0
  -5   3 -14    1.38    0.95   0
   5  -3  14    1.01    0.96   0
  -5  -3  14    0.51    1.05   0
  -5   3  14    0.96    0.86   0
   5   3  14    1.02    0.75   0
  -5  -3  14    0.91    1.06   0
  -5  -3 -14    0.84    0.75   0
  -6   3  14    0.78    0.73   0
   6   3  14    2.21    0.74   0
  -6  -3 -14    1.58    0.76   0
  -6   3 -14    0.74    0.95   0
  -6  -3  14    0.67    1.06   0
   6  -3  14    0.82    0.97   0
   7   3  14    0.87    0.78   0
  -7  -3 -14   -0.15    0.76   0
  -7   3 -14    0.91    0.98   0
   7  -3  14    0.05    0.96   0
  -7  -3  14    0.83    0.97   0
  -8  -3  14    7.41    1.06   0
   8   3  14    7.82    0.84   0
  -8  -3 -14    8.23    0.83   0
  -8   3 -14    7.92    0.87   0
   8  -3  14    7.09    0.87   0
  -9  -3  14    0.87    1.03   0
  -9   3 -14    0.54    0.89   0
   9   3  14    0.79    1.00   0
  -9  -3 -14    1.16    0.98   0
   9  -3  14    1.40    0.81   0
 -10  -3  14   11.79    1.14   0
  10   3  14   10.40    0.89   0
 -10  -3 -14   12.06    1.04   0
 -10   3 -14   10.82    0.92   0
  10  -3  14   12.04    0.95   0
 -11   3  14   -0.67    0.88   0
 -11  -3  14   -0.24    1.11   0
  11   3  14   -0.44    1.05   0
 -11  -3 -14    0.37    0.84   0
 -11   3 -14    0.99    1.03   0
  11  -3  14    0.10    0.90   0
 -12  -3  14    4.32    1.16   0
  12   3  14    2.37    0.93   0
 -12  -3 -14    5.51    1.12   0
 -12   3 -14    3.92    0.90   0
  12  -3  14    3.83    0.92   0
 -12   3  14    3.11    1.12   0
  13   3  14    0.93    0.95   0
 -13   3  14    0.40    0.95   0
 -13  -3  14    1.37    1.17   0
 -13  -3 -14    1.56    1.14   0
 -13   3 -14   -0.00    0.91   0
  13  -3  14    0.07    0.92   0
   0   4  14   23.38    0.93   0
  -1  -4 -14   14.68    0.85   0
   1   4  14   12.96    1.01   0
  -1   4  14   12.40    0.83   0
   2  -4  14   15.63    1.57   0
  -2   4  14   17.56    1.00   0
   2   4  14   17.75    0.89   0
  -2   4 -14   17.57    1.70   0
  -2  -4 -14   18.01    0.88   0
   3   4  14   18.63    0.93   0
  -3  -4 -14   19.70    0.90   0
  -3   4  14   19.27    0.89   0
  -3   4 -14   20.54    1.49   0
   3  -4  14   18.56    1.47   0
  -4   4 -14   27.65    1.38   0
  -4  -4 -14   31.47    1.08   0
   4  -4  14   27.47    1.38   0
   4   4  14   28.54    0.97   0
  -4   4  14   28.12    1.09   0
  -5   4 -14    0.61    1.00   0
  -5  -4  14    0.53    1.71   0
  -5  -4 -14   -0.45    0.98   0
  -5  -4  14    0.69    1.71   0
   5  -4  14    0.57    0.98   0
  -5   4  14    0.49    0.91   0
   5   4  14   -0.01    0.97   0
  -6  -4 -14    1.39    0.80   0
  -6   4  14    1.86    0.79   0
  -6  -4  14    1.47    1.43   0
  -6  -4  14    1.20    1.43   0
   6   4  14    2.51    0.79   0
   6  -4  14    1.47    0.99   0
  -6   4 -14    1.56    0.98   0
  -7   4  14    2.90    0.78   0
  -7  -4  14    3.31    1.33   0
   7   4  14    2.11    1.01   0
   7  -4  14    2.17    1.04   0
  -7   4 -14    3.12    1.15   0
  -7  -4 -14    3.30    1.04   0
  -8  -4  14    9.58    1.44   0
  -8   4  14    8.67    0.84   0
   8   4  14    9.92    0.87   0
  -8   4 -14    8.40    1.08   0
   8  -4  14    9.05    1.11   0
  -8  -4 -14    9.67    1.08   0
  -9  -4  14   -0.10    1.28   0
   9   4  14    0.66    1.03   0
  -9  -4 -14   -0.49    0.85   0
  -9   4 -14    1.21    1.05   0
   9  -4  14    1.31    1.08   0
  10   4  14    0.67    0.90   0
 -10  -4  14    0.72    1.11   0
 -10  -4 -14    0.79    0.89   0
 -10   4 -14    0.41    1.08   0
  10  -4  14   -0.03    0.93   0
  11   4  14    0.79    0.93   0
 -11  -4  14   -0.37    1.13   0
 -11  -4 -14    0.91    0.88   0
 -11   4 -14    0.51    0.94   0
  11  -4  14    1.13    0.92   0
 -11   4  14    0.19    0.88   0
   1   5  14   29.80    1.01   0
  -1   5  14   28.02    0.99   0
   2   5  14   81.71    1.47   0
  -2  -5 -14   87.74    1.33   0
  -2   5  14   81.09    1.44   0
   3   5  14    8.29    1.05   0
  -3   5  14    6.85    0.86   0
  -3  -5 -14    7.85    1.05   0
  -3   5 -14    8.11    2.14   0
  -4  -5 -14    4.92    0.85   0
  -4   5 -14    4.21    1.40   0
  -4   5  14    3.49    0.84   0
   4   5  14    3.74    1.00   0
  -5  -5 -14    2.93    1.05   0
  -5   5 -14    3.04    1.19   0
   5   5  14    2.75    1.05   0
  -5   5  14    3.72    0.87   0
  -6   5  14    7.34    0.85   0
  -6  -5 -14    6.87    0.91   0
   6   5  14    8.56    1.08   0
  -6   5 -14    7.19    1.28   0
  -7  -5 -14    0.79    1.05   0
   7   5  14    0.52    0.88   0
  -7   5  14   -0.14    0.83   0
  -7   5 -14   -0.40    1.25   0
  -8  -5  14    0.68    2.00   0
  -8  -5 -14    1.47    1.09   0
  -8  -5  14    1.25    1.93   0
   8   5  14    0.28    0.88   0
  -8   5  14    0.68    0.85   0
  -8   5 -14    1.06    1.25   0
  -9  -5 -14    0.56    0.94   0
  -9   5  14    1.82    0.90   0
   9   5  14    1.64    0.90   0
  -9   5 -14    1.42    1.13   0
  -9  -5  14    1.56    1.72   0
   0   6  14    5.80    0.98   0
   1   6  14    0.94    1.14   0
  -1   6  14    0.37    0.94   0
   2   6  14    7.72    1.15   0
  -2   6  14    8.47    1.00   0
   3   6  14    1.12    1.07   0
  -3   6  14    0.21    1.10   0
  -4  -6 -14    4.41    0.97   0
  -4   6  14    5.31    0.93   0
   4   6  14    3.96    0.97   0
  -5  -6 -14    2.40    1.20   0
  -5   6  14    2.36    0.92   0
  -5   6 -14    2.41    1.90   0
   5   6  14    2.35    0.94   0
  -6   6 -14    5.29    1.56   0
  -6  -6 -14    5.28    1.03   0
   6   6  14    3.27    1.20   0
  -6   6  14    4.59    0.97   0
   1  -1 -15    0.06    0.69   0
   1   1  15    0.43    0.68   0
  -1   1 -15    0.18    0.70   0
  -1  -1  15    0.54    0.70   0
  -1   1  15    0.60    0.69   0
   1  -1  15   -0.03    0.71   0
  -1  -1 -15    0.46    0.68   0
  -2  -1  15   17.84    0.91   0
   2   1  15   16.91    0.93   0
  -2  -1 -15   17.95    0.84   0
  -2   1  15   17.98    0.89   0
   2  -1  15   17.46    0.88   0
  -2   1 -15   24.87    1.10   0
   3   1  15    1.76    0.87   0
  -3   1  15    0.81    0.66   0
  -3   1 -15    1.68    0.71   0
   3  -1  15    1.04    0.92   0
  -3  -1  15    0.64    0.83   0
  -3  -1 -15    1.47    0.69   0
  -4   1  15   38.53    1.05   0
  -4   1 -15   34.93    1.02   0
   4  -1  15   35.56    1.04   0
  -4  -1 -15   37.89    0.93   0
   4   1  15   36.46    0.95   0
  -4  -1  15   33.44    1.11   0
  -5   1 -15   24.23    0.88   0
  -5  -1  15   23.41    0.88   0
   5  -1  15   23.24    1.05   0
  -5  -1 -15   24.00    0.88   0
  -5   1  15   22.69    0.86   0
   5   1  15   22.62    0.87   0
  -6   1 -15    1.14    0.69   0
   6  -1  15    1.00    0.73   0
  -6  -1 -15    1.84    0.72   0
   6   1  15    1.41    0.92   0
  -7   1 -15    3.56    0.74   0
   7  -1  15    3.32    0.74   0
  -7  -1 -15    3.55    0.75   0
   7   1  15    5.39    0.94   0
   8  -1  15    2.01    0.90   0
  -8  -1 -15    0.73    0.93   0
   8   1  15    1.24    0.76   0
  -8  -1  15    1.59    0.78   0
  -8   1 -15    0.64    0.76   0
  -9  -1 -15   18.94    0.89   0
   9  -1  15   21.02    0.89   0
   9   1  15   17.17    1.04   0
  -9  -1  15   15.21    1.06   0
  -9   1 -15   18.03    0.87   0
 -10  -1 -15    8.96    0.99   0
  10  -1  15    6.37    1.02   0
  10   1  15    8.19    0.85   0
 -10   1  15    7.30    1.00   0
 -10  -1  15    8.01    1.04   0
 -10   1 -15    7.82    0.82   0
 -11  -1 -15   -0.22    0.79   0
  11  -1  15   -0.80    0.78   0
  11   1  15    1.65    0.98   0
 -11   1  15   -0.72    0.81   0
 -11   1 -15   -0.13    0.78   0
 -11  -1  15    0.38    0.95   0
  12   1  15    3.41    0.86   0
 -12   1  15    2.38    0.86   0
 -12   1 -15    3.25    0.83   0
 -12  -1  15    2.47    0.81   0
  12  -1  15    2.55    0.84   0
 -12  -1 -15    3.47    0.85   0
  13   1  15    6.97    0.94   0
 -13   1 -15    8.76    1.12   0
 -13   1  15    6.79    1.13   0
 -13  -1  15    8.09    0.95   0
  13  -1  15    7.63    1.11   0
 -13  -1 -15    5.70    1.14   0
  14   1  15    1.01    1.16   0
 -14   1 -15   -0.40    1.10   0
 -14   1  15    1.09    0.87   0
  14  -1  15    0.32    0.89   0
 -14  -1 -15    2.06    0.93   0
 -14  -1  15    1.30    0.91   0
   0  -2  15   85.75    1.65   0
   0   2 -15   93.98    1.68   0
   0  -2 -15   98.21    1.32   0
   0   2  15   86.66    1.24   0
  -1   2  15    2.59    0.71   0
  -1  -2 -15    2.81    0.70   0
  -1  -2  15    2.24    0.89   0
   1   2  15    2.68    0.71   0
  -1   2 -15    2.72    0.87   0
   1  -2  15    3.13    0.92   0
   2   2  15    0.87    0.72   0
  -2   2  15    1.40    0.70   0
   2  -2  15    0.93    0.87   0
  -2  -2 -15    1.96    0.72   0
  -2  -2  15    1.30    0.85   0
  -2   2 -15    1.08    0.84   0
   3   2  15    2.12    0.76   0
  -3  -2 -15    2.68    0.72   0
  -3  -2  15    2.46    0.88   0
   3  -2  15    2.21    0.75   0
  -3   2 -15    2.44    0.86   0
  -3   2  15    1.67    0.87   0
  -4  -2  15    4.12    0.92   0
  -4   2 -15    4.06    0.96   0
   4  -2  15    4.24    0.85   0
  -4   2  15    3.91    0.89   0
   4   2  15    3.57    0.76   0
  -4  -2 -15    4.54    0.74   0
  -5  -2  15    0.81    0.88   0
  -5   2 -15    0.77    0.93   0
   5  -2  15    1.36    0.76   0
  -5   2  15    0.28    0.71   0
  -5  -2 -15    1.16    0.89   0
   5   2  15   -0.01    0.75   0
  -6   2 -15    6.62    0.78   0
   6  -2  15    5.63    0.77   0
  -6   2  15    5.55    0.75   0
  -6  -2 -15    6.94    0.78   0
   6   2  15    6.11    0.78   0
   7  -2  15    9.24    0.82   0
  -7  -2 -15   12.33    0.97   0
   7   2  15    9.90    0.82   0
  -7   2 -15    9.98    0.81   0
  -7  -2  15    8.97    0.87   0
   8  -2  15    0.23    0.96   0
  -8  -2 -15    0.20    0.77   0
   8   2  15    0.62    0.77   0
  -8  -2  15   -0.43    0.97   0
  -8   2 -15    0.45    0.93   0
   9  -2  15   23.43    1.11   0
  -9  -2 -15   25.58    0.96   0
   9   2  15   23.09    1.11   0
  -9   2 -15   23.46    1.10   0
  -9  -2  15   20.74    1.17   0
 -10  -2 -15    4.54    1.03   0
  10   2  15    5.55    1.04   0
 -10   2 -15    6.04    0.90   0
 -10  -2  15    4.50    1.09   0
  10  -2  15    5.73    1.05   0
 -11  -2 -15   38.45    1.04   0
  11   2  15   32.34    1.23   0
 -11   2  15   34.79    1.06   0
 -11   2 -15   33.54    1.22   0
  11  -2  15   35.94    1.06   0
 -11  -2  15   27.92    1.28   0
 -12  -2  15    0.32    0.89   0
 -12  -2 -15    1.66    0.85   0
  12   2  15   -0.29    0.88   0
 -12   2 -15    1.33    0.86   0
 -12   2  15   -0.57    0.89   0
  12  -2  15    0.33    0.86   0
 -13  -2  15    6.79    1.23   0
  13   2  15    6.84    1.15   0
 -13  -2 -15    8.78    0.93   0
 -13   2  15    5.59    0.93   0
 -13   2 -15    5.59    1.15   0
  13  -2  15    7.53    0.94   0
  -1  -3 -15    6.73    0.93   0
  -1   3 -15    6.85    1.09   0
   1  -3  15    5.73    1.24   0
   1   3  15    5.78    0.97   0
  -1  -3  15    5.77    1.20   0
  -1   3  15    5.07    0.78   0
  -2  -3 -15    9.38    0.78   0
  -2  -3  15    8.49    1.27   0
  -2   3 -15    8.91    1.16   0
   2  -3  15    7.73    1.15   0
  -2   3  15    8.03    0.81   0
   2   3  15    9.96    0.82   0
   3   3  15   21.16    0.88   0
   3  -3  15   18.07    1.08   0
  -3  -3 -15   21.62    0.87   0
  -3   3 -15   19.95    1.12   0
  -3  -3  15   19.66    1.41   0
  -3   3  15   20.72    0.88   0
   4  -3  15    1.01    0.96   0
  -4   3  15    1.22    0.72   0
  -4  -3  15    0.33    1.21   0
  -4  -3 -15    1.96    0.89   0
  -4   3 -15    0.61    0.90   0
  -4  -3  15    0.43    1.05   0
   4   3  15    1.24    0.76   0
   5  -3  15    3.10    0.95   0
  -5   3 -15    2.38    0.99   0
  -5  -3  15    2.13    1.10   0
   5   3  15    0.06    0.79   0
  -5  -3  15    1.90    1.06   0
  -5   3  15    2.17    0.73   0
  -5  -3 -15    3.36    0.74   0
   6  -3  15    2.74    0.98   0
   6   3  15    2.02    0.95   0
  -6  -3  15    2.66    1.14   0
  -6   3  15    2.95    0.75   0
  -6  -3 -15    4.39    0.93   0
  -6  -3  15    1.40    1.12   0
  -6   3 -15    2.74    0.79   0
  -7   3  15   13.66    1.03   0
   7   3  15   12.92    1.04   0
  -7  -3 -15   13.15    0.85   0
  -7   3 -15   12.51    1.07   0
  -7  -3  15   11.46    1.21   0
   7  -3  15   13.10    1.08   0
   8   3  15    8.28    0.85   0
  -8  -3 -15    8.46    1.01   0
   8  -3  15    8.04    1.08   0
  -8   3 -15    8.72    0.90   0
  -8  -3  15    7.51    1.06   0
  -9  -3  15   18.47    1.27   0
   9   3  15   20.87    1.08   0
  -9  -3 -15   22.95    0.92   0
  -9   3 -15   21.65    1.00   0
   9  -3  15   21.50    1.15   0
 -10  -3  15    2.78    1.06   0
  10   3  15    3.18    0.84   0
 -10  -3 -15    3.63    0.87   0
 -10   3 -15    3.54    0.88   0
  10  -3  15    2.74    0.88   0
 -11   3  15    7.09    0.90   0
 -11  -3  15    4.99    1.14   0
  11   3  15    6.73    0.88   0
 -11  -3 -15    8.30    1.07   0
 -11   3 -15    5.27    0.88   0
  11  -3  15    6.19    0.96   0
 -12  -3  15    0.19    0.95   0
  12   3  15   -0.26    0.88   0
 -12  -3 -15    0.77    0.92   0
 -12   3 -15   -0.25    1.09   0
 -12   3  15   -0.01    1.11   0
  12  -3  15    0.58    0.90   0
   0   4  15    0.68    0.91   0
  -1  -4 -15   26.54    0.91   0
   1   4  15   23.75    0.92   0
   1  -4  15   21.63    2.03   0
  -1   4  15   22.96    1.04   0
  -2  -4 -15    9.45    1.00   0
  -2   4  15   10.07    0.96   0
   2   4  15    9.44    0.84   0
   2  -4  15    9.03    1.40   0
  -2   4 -15   10.93    1.53   0
   3   4  15    1.59    0.78   0
  -3  -4 -15    1.28    0.76   0
  -3   4  15   -0.18    0.70   0
  -3   4 -15    1.38    1.13   0
   3  -4  15    1.15    1.11   0
  -4   4 -15    3.56    1.19   0
  -4   4  15    3.32    0.78   0
  -4  -4 -15    3.88    0.95   0
   4  -4  15    3.24    1.18   0
   4   4  15    3.81    0.81   0
  -5   4 -15   16.59    1.18   0
  -5   4  15   18.45    0.89   0
  -5  -4  15   17.66    1.89   0
  -5  -4 -15   18.82    1.06   0
  -5  -4  15   17.75    1.93   0
   5   4  15   17.06    0.90   0
   5  -4  15   18.09    1.18   0
  -6   4 -15   56.39    1.49   0
  -6  -4 -15   63.21    1.19   0
  -6  -4  15   56.72    2.16   0
   6   4  15   58.66    1.12   0
  -6   4  15   59.41    1.14   0
   6  -4  15   57.61    1.51   0
  -6  -4  15   59.70    2.18   0
  -7  -4 -15    2.20    0.82   0
  -7  -4  15    2.63    1.42   0
  -7   4  15    2.91    0.80   0
   7   4  15    3.03    0.83   0
  -7  -4  15    2.67    1.34   0
   7  -4  15    2.97    1.03   0
  -7   4 -15    2.72    1.01   0
  -8  -4  15    0.11    1.24   0
  -8   4  15    0.48    0.79   0
   8   4  15    0.19    1.02   0
   8  -4  15    0.22    1.06   0
  -8   4 -15    1.09    1.05   0
  -8  -4 -15    0.87    0.82   0
  -9  -4  15    0.40    1.29   0
   9   4  15    0.67    0.86   0
  -9  -4 -15    0.13    1.04   0
   9  -4  15    1.23    0.97   0
  -9   4 -15    0.84    0.90   0
 -10  -4  15    0.50    1.34   0
  10   4  15    0.77    0.86   0
 -10  -4 -15    0.45    0.87   0
 -10   4 -15   -0.54    1.12   0
  10  -4  15    0.84    1.14   0
 -11   4  15    0.30    0.95   0
  11   4  15    0.90    0.91   0
 -11  -4  15    1.20    1.35   0
 -11  -4 -15    1.45    1.12   0
 -11   4 -15    0.01    1.18   0
  11  -4  15    0.77    1.20   0
   1   5  15   30.67    1.22   0
  -1   5  15   29.64    1.02   0
   2   5  15   27.59    1.15   0
  -2  -5 -15   31.00    1.00   0
  -2   5  15   29.03    1.01   0
   3   5  15   49.52    1.34   0
  -3   5  15   51.11    1.10   0
  -3  -5 -15   49.23    1.18   0
  -3   5 -15   55.34    3.00   0
  -4   5  15    1.10    0.87   0
  -4  -5 -15    1.41    0.83   0
  -4   5 -15    0.46    1.47   0
   4   5  15    0.71    1.03   0
  -5   5 -15    4.84    1.26   0
  -5   5  15    3.61    1.03   0
   5   5  15    3.92    0.88   0
  -5  -5 -15    5.39    0.89   0
  -6   5 -15    0.25    1.24   0
  -6   5  15    0.71    0.84   0
   6   5  15   -0.50    0.84   0
  -6  -5 -15   -0.41    1.01   0
  -7  -5 -15    1.46    1.09   0
  -7   5  15    1.84    0.84   0
   7   5  15    1.82    1.08   0
  -7   5 -15    2.04    1.27   0
  -8  -5  15    0.20    2.10   0
  -8  -5  15    0.01    2.12   0
  -8  -5 -15    0.04    1.12   0
   8   5  15   -0.04    0.90   0
  -8   5 -15    0.15    1.07   0
  -8   5  15    0.57    0.89   0
  -9   5 -15   13.94    1.31   0
  -9  -5 -15   18.16    1.05   0
  -9  -5  15   16.19    1.88   0
   9   5  15   15.70    1.03   0
  -9  -5  15   15.32    1.95   0
  -9   5  15   11.65    1.19   0
   0   6  15    3.47    0.93   0
   1   6  15   23.51    1.30   0
  -1   6  15   24.10    1.28   0
   2   6  15    0.81    1.14   0
  -2   6  15    1.39    1.07   0
  -3   6  15    7.54    1.16   0
   3   6  15    7.58    0.96   0
  -4   6  15    1.25    1.08   0
  -4  -6 -15    1.21    1.15   0
   4   6  15    1.76    1.13   0
  -5  -6 -15    3.47    0.97   0
  -5   6  15    2.90    0.95   0
   5   6  15    0.67    0.95   0
  -5   6 -15    4.22    1.98   0
  -6   6 -15    0.95    1.49   0
  -6  -6 -15    0.39    1.20   0
   6   6  15    0.33    0.94   0
  -6   6  15    0.66    0.97   0
   0   0  16  143.01    1.67   0
   0   0 -16  148.12    1.53   0
   1   0  16   29.95    0.94   0
  -1   0 -16   33.46    1.08   0
   1   0 -16   32.61    0.94   0
  -1   0  16   30.75    0.94   0
   2   0  16   34.70    0.96   0
  -2   0 -16   39.07    1.06   0
  -2   0  16   34.97    0.99   0
  -3   0 -16    5.12    0.69   0
   3   0  16    2.93    0.68   0
  -3   0  16    2.20    0.81   0
  -4   0 -16   61.92    1.06   0
  -4   0  16   57.21    1.23   0
   4   0  16   58.85    1.17   0
  -5   0  16  144.81    1.54   0
  -5   0 -16  153.28    1.56   0
   5   0  16  141.38    1.47   0
  -6   0 -16   70.68    1.16   0
   6   0  16   67.17    1.26   0
  -7   0 -16    7.14    0.77   0
   7   0  16    7.96    0.97   0
  -8   0 -16    8.67    0.76   0
   8   0  16    8.27    0.81   0
  -9   0 -16    0.44    0.78   0
   9   0  16    1.75    0.70   0
 -10   0 -16    1.38    0.96   0
  10   0  16    1.45    0.80   0
 -10   0  16    1.82    0.80   0
  11   0  16    7.41    0.99   0
 -11   0  16    5.12    0.88   0
 -11   0 -16    5.09    0.79   0
  12   0  16    3.98    0.86   0
 -12   0  16    2.27    1.05   0
 -12   0 -16    3.06    0.84   0
  13   0  16    1.10    0.91   0
 -13   0  16    0.98    0.89   0
 -13   0 -16    0.50    0.88   0
 -14   0 -16    2.96    0.91   0
 -14   0  16    2.85    0.96   0
  14   0  16    3.70    0.95   0
   1  -1 -16   47.88    1.00   0
   1  -1  16   42.82    1.10   0
   1   1  16   43.24    1.00   0
  -1  -1  16   41.34    1.18   0
  -1   1 -16   45.48    1.23   0
  -1   1  16   41.63    0.98   0
  -1  -1 -16   47.28    1.01   0
  -2  -1  16  188.29    1.86   0
  -2   1 -16  191.39    1.86   0
   2   1  16  193.57    1.65   0
  -2   1  16  190.99    1.68   0
  -2  -1 -16  201.86    1.78   0
   2  -1  16  184.75    1.92   0
   3   1  16   -0.02    0.86   0
  -3  -1 -16    2.28    0.72   0
  -3  -1  16    0.12    0.74   0
   3  -1  16    0.74    0.91   0
  -3   1 -16   -0.15    0.90   0
  -3   1  16   -0.08    0.69   0
   4   1  16   24.24    1.04   0
  -4  -1  16   21.63    0.90   0
  -4   1 -16   23.18    0.93   0
  -4   1  16   24.16    0.88   0
   4  -1  16   24.23    0.93   0
  -4  -1 -16   25.28    0.91   0
  -5   1 -16   15.09    0.84   0
   5  -1  16   15.55    0.99   0
  -5  -1 -16   16.61    0.85   0
   5   1  16   14.06    0.86   0
  -5   1  16   14.81    0.82   0
  -5  -1  16   16.21    0.91   0
  -6   1 -16    1.32    0.85   0
   6  -1  16   -0.07    0.87   0
  -6   1  16    0.38    0.72   0
  -6  -1 -16    0.14    0.89   0
   6   1  16    0.20    0.75   0
  -7   1 -16    1.54    0.88   0
   7  -1  16    2.67    0.78   0
  -7  -1 -16    2.66    0.77   0
   7   1  16    2.12    0.76   0
  -8   1 -16   44.66    1.03   0
   8  -1  16   44.77    1.00   0
  -8  -1 -16   44.95    1.16   0
   8   1  16   46.73    1.04   0
  -9   1 -16    3.90    0.78   0
   9  -1  16    5.58    0.80   0
  -9  -1 -16    4.75    0.81   0
   9   1  16    3.94    0.83   0
  -9  -1  16    4.38    0.83   0
  10  -1  16    1.54    0.98   0
 -10  -1 -16   -0.30    0.96   0
  10   1  16   -0.11    0.80   0
 -10  -1  16    1.17    0.77   0
 -10   1 -16    0.44    0.78   0
  11  -1  16    0.63    0.84   0
 -11  -1 -16    1.36    0.83   0
  11   1  16    2.12    1.02   0
 -11   1  16    1.21    0.77   0
 -11  -1  16    1.98    0.77   0
 -11   1 -16    1.26    0.80   0
  12  -1  16    1.11    0.83   0
 -12  -1 -16   -1.01    0.84   0
  12   1  16    1.19    0.85   0
 -12   1  16    0.54    0.85   0
 -12   1 -16   -0.21    0.87   0
 -12  -1  16    0.20    1.04   0
 -13  -1 -16    3.63    0.90   0
  13   1  16    4.81    0.90   0
 -13   1  16    3.10    1.09   0
 -13   1 -16    3.88    0.94   0
 -13  -1  16    2.96    0.90   0
  13  -1  16    5.36    1.12   0
  14   1  16    0.43    1.14   0
   0  -2  16   91.23    1.64   0
   0  -2 -16  102.23    1.25   0
   0   2  16   93.95    1.26   0
   0   2 -16  103.28    1.74   0
  -1  -2  16    2.92    1.01   0
  -1  -2 -16    2.98    0.71   0
   1   2  16    3.09    0.74   0
   1  -2  16    2.52    0.92   0
  -1   2 -16    3.02    0.89   0
  -1   2  16    3.18    0.73   0
  -2   2 -16   25.52    1.08   0
   2   2  16   24.53    0.88   0
  -2   2  16   24.27    0.91   0
   2  -2  16   24.03    1.10   0
  -2  -2  16   25.11    1.20   0
  -2  -2 -16   28.30    1.02   0
   3   2  16    3.35    0.76   0
  -3  -2  16    3.71    0.94   0
  -3  -2 -16    2.95    0.76   0
   3  -2  16    3.56    0.90   0
  -3   2 -16    4.54    0.89   0
  -3   2  16    3.66    0.76   0
  -4  -2 -16   26.57    1.03   0
   4  -2  16   23.81    1.10   0
  -4   2  16   25.62    0.90   0
  -4   2 -16   23.93    0.98   0
  -4  -2  16   25.09    1.14   0
   4   2  16   24.10    0.91   0
  -5   2  16    3.97    0.74   0
  -5  -2 -16    4.46    0.75   0
  -5   2 -16    3.17    0.91   0
   5  -2  16    3.78    0.93   0
   5   2  16    2.99    0.77   0
  -5  -2  16    3.92    0.92   0
  -6   2 -16   27.98    1.11   0
   6  -2  16   26.42    1.11   0
  -6  -2  16   28.68    1.10   0
  -6   2  16   28.35    0.93   0
   6   2  16   27.40    1.06   0
  -6  -2 -16   29.48    1.05   0
  -7   2 -16    0.99    0.75   0
   7  -2  16    0.40    0.96   0
  -7  -2 -16   -0.13    0.73   0
   7   2  16    1.16    0.91   0
  -7  -2  16    0.65    0.96   0
   8  -2  16    7.25    0.83   0
  -8  -2 -16    8.75    1.02   0
   8   2  16    7.06    0.86   0
  -8  -2  16    7.01    0.99   0
  -8   2 -16    7.53    1.01   0
   9  -2  16   11.02    0.86   0
  -9  -2 -16   11.33    0.86   0
   9   2  16   11.48    1.04   0
  -9  -2  16   11.30    0.90   0
  -9   2 -16   10.24    1.03   0
  10  -2  16    7.45    0.90   0
 -10  -2 -16    8.88    0.86   0
  10   2  16    4.55    0.86   0
 -10   2 -16    8.51    0.88   0
 -10  -2  16    6.91    0.90   0
 -11  -2 -16    3.85    0.88   0
  11   2  16    4.51    1.06   0
 -11   2  16    5.31    0.89   0
 -11   2 -16    2.81    0.87   0
 -11  -2  16    3.87    1.10   0
  11  -2  16    3.50    0.87   0
  12   2  16    2.27    0.89   0
 -12  -2 -16    1.48    1.07   0
 -12   2  16    0.90    0.88   0
 -12   2 -16    1.22    0.89   0
  12  -2  16    0.93    0.85   0
 -12  -2  16    0.06    1.10   0
 -13  -2  16    1.72    1.17   0
  13   2  16    1.36    0.93   0
 -13  -2 -16    0.19    0.89   0
 -13   2  16    2.16    0.92   0
 -13   2 -16    2.00    1.11   0
  13  -2  16    0.76    0.92   0
  -1  -3 -16   12.15    0.81   0
   1  -3  16   10.09    1.16   0
   1   3  16   12.00    0.85   0
  -1   3 -16   11.80    1.16   0
  -1  -3  16   11.26    1.31   0
  -1   3  16    9.94    0.83   0
  -2  -3  16   16.71    1.27   0
  -2   3  16   17.65    0.85   0
  -2  -3 -16   18.64    0.84   0
   2   3  16   16.69    1.02   0
   2  -3  16   15.22    1.22   0
  -2   3 -16   17.36    1.21   0
   3   3  16   15.32    0.86   0
   3  -3  16   15.40    1.06   0
  -3   3 -16   15.83    1.17   0
  -3  -3  16   15.21    1.38   0
  -3   3  16   15.61    0.85   0
  -3  -3 -16   17.33    0.86   0
  -4  -3  16   80.46    2.03   0
   4  -3  16   83.79    1.50   0
  -4  -3 -16   86.52    1.22   0
  -4   3 -16   89.08    1.65   0
   4   3  16   81.86    1.37   0
  -4   3  16   85.60    1.25   0
   5  -3  16   24.07    1.13   0
  -5  -3 -16   26.06    0.87   0
  -5   3 -16   26.92    1.14   0
  -5   3  16   26.94    0.90   0
   5   3  16   25.07    0.90   0
  -5  -3  16   22.45    1.26   0
  -5  -3  16   25.00    1.36   0
   6  -3  16   17.89    1.10   0
  -6   3 -16   17.37    1.10   0
  -6  -3  16   18.60    1.25   0
  -6   3  16   17.53    1.03   0
   6   3  16   15.92    0.92   0
  -6  -3  16   15.92    1.30   0
  -6  -3 -16   20.13    0.83   0
  -7  -3  16   14.51    1.12   0
   7   3  16   16.90    0.89   0
  -7   3  16   14.93    0.87   0
  -7  -3 -16   16.58    0.88   0
  -7  -3  16   15.90    1.14   0
  -7   3 -16   15.92    1.13   0
   7  -3  16   16.19    0.95   0
   8   3  16    3.09    0.79   0
  -8  -3 -16    4.48    0.80   0
  -8   3 -16    2.91    0.83   0
   8  -3  16    3.50    1.07   0
  -8  -3  16    2.25    1.20   0
  -9  -3  16    6.60    1.08   0
   9   3  16    6.72    0.83   0
  -9  -3 -16    4.98    0.85   0
  -9   3 -16    5.89    0.90   0
   9  -3  16    6.10    0.88   0
 -10  -3  16    0.59    1.04   0
  10   3  16    1.34    0.85   0
 -10  -3 -16    0.40    0.84   0
 -10   3 -16    1.35    1.05   0
  10  -3  16    0.42    1.06   0
 -11  -3  16    1.00    1.15   0
  11   3  16    1.09    0.87   0
 -11  -3 -16    1.59    0.87   0
 -11   3 -16    0.27    1.10   0
  11  -3  16    0.55    1.08   0
 -11   3  16    2.22    0.88   0
 -12  -3  16    1.03    1.14   0
  12   3  16    0.10    1.11   0
 -12  -3 -16    0.44    0.89   0
 -12   3  16    2.92    1.12   0
 -12   3 -16    0.95    0.93   0
  12  -3  16    0.89    0.92   0
   0   4  16   19.63    0.86   0
  -1  -4 -16    0.57    0.87   0
   1   4  16    1.23    0.74   0
  -1   4  16    0.59    0.75   0
   1  -4  16    0.30    1.46   0
  -2   4  16    3.65    0.79   0
  -2  -4 -16    4.69    0.77   0
   2   4  16    3.33    0.95   0
  -2   4 -16    4.65    1.43   0
   2  -4  16    3.90    1.41   0
  -3   4 -16    5.93    1.18   0
   3   4  16    5.23    0.81   0
  -3   4  16    5.92    0.82   0
  -3  -4 -16    6.09    0.97   0
   3  -4  16    5.83    1.33   0
  -4  -4  16    3.77    2.23   0
  -4   4 -16    3.88    1.18   0
  -4   4  16    4.31    0.80   0
  -4  -4 -16    4.15    0.79   0
   4  -4  16    3.71    1.16   0
   4   4  16    3.54    0.81   0
  -5   4  16   16.11    1.05   0
  -5  -4  16   16.03    1.87   0
  -5   4 -16   16.41    1.16   0
  -5  -4 -16   15.24    1.10   0
  -5  -4  16   15.67    1.88   0
   5   4  16   15.74    0.92   0
   5  -4  16   16.95    1.20   0
  -6   4 -16    1.33    1.14   0
  -6  -4  16    0.51    1.47   0
  -6  -4 -16    1.07    0.84   0
  -6  -4  16    0.22    1.47   0
  -6   4  16    0.35    0.78   0
   6   4  16    0.05    0.98   0
   6  -4  16    0.68    1.01   0
  -7   4 -16    2.73    1.03   0
  -7  -4 -16    3.21    0.87   0
  -7   4  16    3.50    0.78   0
  -7  -4  16    3.57    1.42   0
  -7  -4  16    2.83    1.37   0
   7   4  16    3.41    0.84   0
   7  -4  16    3.64    1.07   0
  -8   4  16   18.13    1.08   0
  -8  -4  16   16.15    1.59   0
   8   4  16   16.08    0.93   0
  -8  -4  16   15.82    1.58   0
   8  -4  16   19.12    1.20   0
  -8  -4 -16   18.11    0.98   0
  -8   4 -16   15.19    1.18   0
  -9  -4  16    2.45    1.33   0
   9   4  16    2.24    0.88   0
  -9   4  16    2.63    0.85   0
  -9  -4 -16    1.58    0.88   0
  -9   4 -16    3.05    0.89   0
   9  -4  16    3.33    1.10   0
 -10  -4  16    1.76    1.35   0
  10   4  16    1.78    0.90   0
 -10  -4 -16    1.45    1.10   0
  10  -4  16    1.83    0.95   0
 -10   4 -16    1.22    1.10   0
  11   4  16    0.78    0.89   0
 -11  -4  16    1.47    1.26   0
 -11  -4 -16    1.02    0.95   0
 -11   4  16    0.02    0.94   0
  11  -4  16    1.07    1.18   0
 -11   4 -16    0.48    1.14   0
   1   5  16    4.55    1.00   0
  -1   5  16    5.36    1.02   0
   2   5  16    2.15    1.02   0
  -2  -5 -16    2.95    0.85   0
  -2   5  16    2.18    0.87   0
   3   5  16    2.28    0.86   0
  -3   5  16    3.21    0.85   0
  -3  -5 -16    3.42    0.83   0
  -3   5 -16    4.42    2.07   0
  -4   5  16    2.34    0.84   0
  -4  -5 -16    2.20    0.84   0
   4   5  16    0.46    0.85   0
  -4   5 -16    1.31    1.50   0
  -5  -5 -16    1.61    0.85   0
  -5   5 -16    0.79    1.39   0
  -5   5  16    0.84    1.01   0
   5   5  16   -0.29    0.82   0
  -6   5  16    0.44    1.02   0
  -6   5 -16    0.53    1.28   0
   6   5  16    0.96    1.05   0
  -6  -5 -16    0.04    1.07   0
  -7   5 -16    1.87    1.15   0
  -7   5  16    2.57    1.11   0
  -7  -5 -16    2.81    0.89   0
   7   5  16    2.03    0.90   0
  -8  -5  16    0.59    2.37   0
  -8  -5 -16    1.41    1.12   0
  -8  -5  16    0.68    2.23   0
   8   5  16    1.28    0.92   0
  -8   5  16   -0.68    0.90   0
  -8   5 -16    0.75    1.14   0
  -9   5  16    3.23    0.90   0
  -9   5 -16    1.56    1.19   0
   9   5  16    1.65    1.16   0
  -9  -5  16    1.59    1.88   0
  -9  -5  16    1.57    1.83   0
   0   6  16    0.54    1.12   0
   1   6  16    7.64    0.99   0
  -1   6  16   12.77    1.00   0
   2   6  16    1.91    1.11   0
  -2   6  16   -0.05    0.91   0
  -3   6  16    2.63    0.93   0
   3   6  16    2.58    0.92   0
  -4   6  16    4.49    1.15   0
  -4  -6 -16    4.61    1.18   0
   4   6  16    4.91    1.17   0
  -5  -6 -16    2.96    0.97   0
  -5   6  16    5.50    0.99   0
  -5   6 -16    4.72    2.12   0
   5   6  16    2.39    0.99   0
  -1  -1 -17    6.32    0.74   0
   1  -1  17    6.09    0.80   0
   1   1  17    5.89    0.78   0
  -1  -1  17    6.69    0.97   0
  -1   1 -17    7.77    0.95   0
  -1   1  17    7.75    0.90   0
   2   1  17   52.12    1.07   0
  -2   1 -17   55.13    1.32   0
  -2   1  17   52.33    1.21   0
  -2  -1 -17   56.05    1.06   0
   2  -1  17   50.03    1.15   0
  -2  -1  17   50.63    1.29   0
   3   1  17    1.25    0.71   0
  -3  -1 -17   -0.25    0.88   0
  -3  -1  17   -0.10    0.93   0
  -3   1  17    0.17    0.67   0
   3  -1  17    0.68    0.76   0
  -3   1 -17    0.10    0.73   0
  -4  -1  17    0.76    0.89   0
  -4   1  17    1.37    0.71   0
  -4   1 -17    1.23    0.77   0
   4  -1  17    1.18    0.79   0
   4   1  17    1.29    0.78   0
  -4  -1 -17    1.72    0.89   0
  -5   1  17    9.44    0.81   0
  -5  -1  17    9.73    1.00   0
  -5   1 -17    9.24    0.93   0
   5  -1  17   10.95    1.00   0
  -5  -1 -17   10.57    0.80   0
   5   1  17    9.87    0.82   0
  -6   1 -17    2.07    0.76   0
   6  -1  17    2.40    0.95   0
  -6  -1  17    2.35    0.87   0
  -6  -1 -17    1.93    0.90   0
   6   1  17    1.88    0.73   0
  -6   1  17    2.73    0.72   0
  -7   1 -17    0.49    0.77   0
   7  -1  17    0.76    0.75   0
  -7  -1 -17    1.52    0.73   0
   7   1  17    2.00    0.76   0
  -8   1 -17    1.88    0.73   0
   8  -1  17    1.09    0.76   0
  -8  -1 -17    1.34    0.97   0
   8   1  17    0.35    0.96   0
  -9   1 -17    1.31    0.77   0
   9  -1  17    1.26    0.77   0
  -9  -1 -17    0.87    0.79   0
   9   1  17    1.45    0.79   0
  -9  -1  17    0.51    0.81   0
  10  -1  17    4.89    0.84   0
 -10  -1 -17    5.63    1.00   0
  10   1  17    3.94    0.85   0
 -10  -1  17    5.62    0.86   0
 -10   1 -17    5.12    0.97   0
  11  -1  17    0.02    1.04   0
 -11  -1 -17    0.31    0.85   0
  11   1  17    1.30    1.04   0
 -11   1 -17    0.90    0.85   0
 -11   1  17    0.65    0.81   0
 -11  -1  17    1.16    0.86   0
  12  -1  17    7.51    0.94   0
 -12  -1 -17    8.33    0.90   0
  12   1  17    6.37    0.92   0
 -12   1  17    7.87    0.90   0
 -12  -1  17    6.26    1.15   0
 -12   1 -17    8.07    1.13   0
 -13  -1 -17    0.38    0.90   0
  13   1  17    0.24    1.10   0
 -13   1  17    0.77    1.12   0
 -13   1 -17   -0.70    0.95   0
 -13  -1  17    1.88    0.91   0
  13  -1  17    0.56    1.13   0
   0  -2  17   13.37    1.04   0
   0   2 -17   15.34    1.13   0
   0   2  17   13.30    0.83   0
   0  -2 -17   15.85    0.97   0
  -1   2 -17    6.80    0.92   0
  -1  -2  17    5.95    0.96   0
   1   2  17    4.61    0.93   0
  -1  -2 -17    6.31    0.74   0
   1  -2  17    5.16    0.93   0
  -1   2  17    4.86    0.78   0
  -2   2  17   37.03    1.00   0
   2   2  17   35.46    0.96   0
  -2   2 -17   38.04    1.19   0
  -2  -2  17   36.87    1.26   0
   2  -2  17   37.06    1.18   0
  -2  -2 -17   41.94    1.11   0
  -3  -2  17    0.54    0.92   0
   3   2  17    1.04    0.74   0
  -3  -2 -17    0.44    0.88   0
   3  -2  17    0.63    0.90   0
  -3   2  17    0.48    0.74   0
  -3   2 -17    0.24    0.88   0
  -4  -2 -17    5.68    0.77   0
  -4   2  17    5.35    0.77   0
   4  -2  17    6.38    0.79   0
  -4   2 -17    5.80    0.78   0
  -4  -2  17    5.26    0.98   0
   4   2  17    5.48    0.93   0
   5  -2  17   16.28    0.90   0
  -5   2 -17   16.54    1.03   0
  -5  -2  17   15.18    1.03   0
  -5   2  17   17.62    0.88   0
   5   2  17   15.54    0.87   0
  -5  -2 -17   17.58    0.84   0
  -6   2 -17   12.80    1.01   0
   6  -2  17   13.07    1.05   0
  -6   2  17   12.81    0.80   0
   6   2  17   12.66    0.85   0
  -6  -2 -17   14.03    0.85   0
  -6  -2  17   13.73    1.07   0
  -7   2 -17    0.42    0.79   0
   7  -2  17   -0.12    0.79   0
   7   2  17    0.27    0.77   0
  -7   2  17    0.24    0.75   0
  -7  -2 -17    0.45    0.78   0
  -7  -2  17    0.78    0.96   0
  -8   2 -17    0.11    0.75   0
   8  -2  17    0.87    0.80   0
  -8  -2 -17    0.30    0.78   0
   8   2  17    0.49    0.97   0
  -8  -2  17    0.54    1.00   0
   9  -2  17   -0.15    0.79   0
   9   2  17    1.62    0.79   0
  -9  -2 -17    0.22    0.79   0
  -9  -2  17    0.39    0.99   0
  -9   2 -17    0.23    0.81   0
  10  -2  17    0.68    0.83   0
  10   2  17   -0.15    0.84   0
 -10  -2 -17    1.04    0.83   0
 -10  -2  17    0.33    1.04   0
 -10   2 -17    1.31    1.00   0
  11   2  17    1.13    0.87   0
 -11  -2 -17    1.71    1.08   0
 -11   2  17    1.15    0.90   0
 -11   2 -17    2.83    0.83   0
 -11  -2  17    2.93    0.92   0
  11  -2  17    2.09    0.86   0
  12   2  17    7.45    0.96   0
 -12  -2 -17    7.39    0.95   0
 -12   2  17    6.95    0.97   0
 -12   2 -17    7.99    1.12   0
  12  -2  17    8.39    1.13   0
 -12  -2  17    5.30    1.20   0
 -13  -2  17   -0.25    1.18   0
  13   2  17    1.47    0.94   0
 -13  -2 -17    0.66    0.94   0
 -13   2  17   -0.42    0.93   0
 -13   2 -17    1.29    0.91   0
  13  -2  17    1.21    0.95   0
  -1  -3 -17   28.94    1.05   0
   1  -3  17   25.03    1.17   0
   1   3  17   25.83    1.09   0
  -1  -3  17   26.08    1.48   0
  -1   3  17   27.18    0.92   0
  -1   3 -17   26.86    1.32   0
  -2  -3  17   17.08    1.34   0
  -2   3  17   18.48    0.89   0
   2   3  17   17.99    0.88   0
   2  -3  17   17.27    1.23   0
  -2  -3 -17   20.41    0.86   0
  -2   3 -17   18.89    1.22   0
   3   3  17    3.17    0.77   0
   3  -3  17    3.75    0.97   0
  -3   3  17    4.88    0.77   0
  -3  -3  17    4.01    1.14   0
  -3  -3 -17    4.29    0.76   0
  -3   3 -17    3.86    1.09   0
   4  -3  17   10.85    1.03   0
  -4  -3 -17   10.60    0.83   0
  -4   3 -17   10.94    1.05   0
  -4   3  17    9.86    0.97   0
  -4  -3  17   10.63    1.21   0
   4   3  17   10.07    1.01   0
   5  -3  17    6.23    1.01   0
  -5  -3 -17    6.80    0.79   0
  -5   3  17    6.55    0.81   0
  -5   3 -17    6.40    1.00   0
  -5  -3  17    5.59    1.02   0
  -5  -3  17    4.34    1.14   0
   5   3  17    5.58    0.98   0
   6  -3  17    3.87    0.99   0
  -6   3 -17    4.72    0.98   0
  -6  -3  17    3.70    1.05   0
   6   3  17    3.71    1.00   0
  -6  -3  17    3.64    1.03   0
  -6   3  17    4.45    0.79   0
  -6  -3 -17    4.49    0.80   0
   7  -3  17    6.06    1.04   0
  -7   3 -17    7.24    0.86   0
  -7  -3  17    6.51    1.18   0
   7   3  17    5.08    0.85   0
  -7   3  17    6.39    0.80   0
  -7  -3 -17    6.23    0.83   0
  -7  -3  17    6.24    1.20   0
   8   3  17    1.87    0.86   0
  -8   3  17    2.54    0.99   0
  -8  -3 -17    1.57    1.02   0
  -8  -3  17    1.63    1.18   0
   8  -3  17    2.52    1.03   0
  -8   3 -17    1.50    0.82   0
   9   3  17    7.45    0.87   0
  -9  -3 -17    5.87    0.89   0
   9  -3  17    5.58    0.93   0
  -9   3 -17    6.58    0.90   0
  -9  -3  17    5.68    1.09   0
 -10  -3  17    2.30    1.13   0
  10   3  17    3.20    0.93   0
 -10  -3 -17    3.71    0.93   0
  10  -3  17    3.43    0.93   0
 -10   3 -17    3.22    1.09   0
 -11  -3  17    0.12    1.14   0
  11   3  17    0.61    0.87   0
 -11  -3 -17    1.85    1.09   0
 -11   3 -17    0.93    0.91   0
  11  -3  17    1.15    1.11   0
 -12  -3  17    6.45    1.25   0
  12   3  17    3.98    1.00   0
 -12  -3 -17    8.10    1.01   0
 -12   3  17    4.82    1.02   0
 -12   3 -17    4.23    0.99   0
  12  -3  17    5.84    1.21   0
   0  -4  17   94.21    3.11   0
   0   4  17   98.30    1.36   0
  -1  -4 -17   10.69    0.82   0
   1   4  17   10.04    0.85   0
  -1   4  17   11.08    0.84   0
   1  -4  17    9.57    1.63   0
   2   4  17    2.33    0.80   0
  -2  -4 -17    4.15    0.93   0
  -2   4 -17    3.60    1.25   0
  -2   4  17    4.91    0.82   0
   2  -4  17    3.77    1.32   0
   3   4  17   -0.27    0.76   0
  -3   4 -17   -0.07    1.13   0
  -3   4  17    0.25    0.94   0
  -3  -4 -17   -0.18    0.76   0
   3  -4  17    0.59    1.13   0
  -4  -4  17    1.32    1.92   0
  -4   4  17    1.13    0.97   0
  -4   4 -17    1.11    0.98   0
   4  -4  17    1.17    1.16   0
  -4  -4 -17    0.75    0.81   0
   4   4  17    0.78    0.81   0
  -4  -4  17    1.12    1.87   0
  -5  -4  17   16.44    1.89   0
  -5   4 -17   17.33    1.28   0
  -5  -4  17   16.09    1.87   0
  -5  -4 -17   16.17    1.14   0
   5   4  17   15.82    1.17   0
   5  -4  17   16.47    1.30   0
  -5   4  17   16.19    0.90   0
  -6  -4  17   22.42    1.82   0
  -6  -4  17   22.19    1.84   0
  -6   4 -17   22.31    1.23   0
  -6   4  17   22.86    0.93   0
  -6  -4 -17   26.13    1.04   0
   6   4  17   22.72    1.00   0
   6  -4  17   23.56    1.23   0
  -7  -4  17    0.41    1.38   0
  -7   4 -17    0.13    1.04   0
  -7  -4 -17   -0.08    0.86   0
  -7  -4  17   -0.27    1.39   0
   7   4  17   -0.24    0.85   0
  -7   4  17    0.88    0.78   0
   7  -4  17   -0.03    1.04   0
  -8   4 -17    2.15    1.07   0
  -8  -4  17    1.97    1.27   0
  -8  -4  17    2.82    1.28   0
  -8   4  17    2.47    0.82   0
   8   4  17    1.50    0.83   0
   8  -4  17    2.56    1.10   0
  -8  -4 -17    2.14    0.89   0
  -9  -4  17    0.25    1.24   0
  -9   4  17    0.56    0.86   0
  -9  -4  17    0.84    1.30   0
   9   4  17    0.46    0.91   0
   9  -4  17    0.42    1.13   0
  -9  -4 -17    0.31    0.86   0
  -9   4 -17   -0.18    0.87   0
 -10  -4  17    0.30    1.37   0
  10   4  17    0.77    0.89   0
 -10  -4 -17    1.55    0.89   0
 -10   4  17    0.30    0.87   0
  10  -4  17   -0.83    1.13   0
 -10   4 -17    0.66    1.12   0
   1   5  17    5.56    0.92   0
  -1   5  17    4.77    0.87   0
   2   5  17    1.77    1.10   0
  -2  -5 -17    2.24    1.04   0
  -2   5  17    0.94    0.84   0
  -3   5  17    2.95    0.85   0
   3   5  17    2.65    0.89   0
  -3   5 -17    3.07    1.97   0
  -3  -5 -17    2.32    1.04   0
  -4   5 -17   18.77    1.75   0
  -4   5  17   18.01    0.97   0
  -4  -5 -17   18.41    0.97   0
   4   5  17   16.06    0.95   0
  -5  -5 -17    3.24    1.06   0
  -5   5  17    3.21    0.87   0
  -5   5 -17    2.74    1.44   0
   5   5  17    3.02    1.09   0
  -6   5 -17    0.56    1.26   0
   6   5  17    1.03    0.88   0
  -6   5  17    0.57    0.86   0
  -6  -5 -17    0.60    0.91   0
  -7   5  17    3.06    0.92   0
  -7   5 -17    4.66    1.29   0
  -7  -5 -17    4.17    0.93   0
   7   5  17    4.07    1.11   0
  -8   5 -17    2.23    1.18   0
  -8  -5  17    2.97    2.89   0
  -8  -5 -17    2.64    1.13   0
   8   5  17    2.99    1.11   0
  -8   5  17    3.13    1.10   0
   0   6  17   16.63    1.06   0
   1   6  17    3.65    0.93   0
  -1   6  17    1.69    0.93   0
   2   6  17    4.30    1.16   0
  -2   6  17    5.12    0.95   0
  -3   6  17   -0.17    0.94   0
   3   6  17    0.81    0.92   0
  -4   6  17    4.13    1.16   0
  -4  -6 -17    3.85    0.98   0
   4   6  17    2.89    0.98   0
   0   0  18  320.89    2.23   0
   0   0 -18  346.05    2.13   0
   1   0  18    7.13    0.73   0
  -1   0  18    6.60    0.79   0
  -1   0 -18    7.62    0.78   0
   2   0  18   28.29    1.04   0
  -2   0  18   29.92    1.09   0
  -2   0 -18   29.21    0.92   0
  -3   0 -18   67.23    1.13   0
  -3   0  18   63.39    1.28   0
   3   0  18   61.54    1.11   0
  -4   0  18    0.94    0.72   0
   4   0  18   -0.21    0.84   0
  -4   0 -18    0.25    0.67   0
   5   0  18   80.66    1.21   0
  -5   0 -18   80.75    1.36   0
  -5   0  18   78.96    1.21   0
  -6   0 -18    9.57    0.81   0
   6   0  18    7.69    0.82   0
  -6   0  18    8.84    0.80   0
  -7   0 -18   13.71    0.96   0
   7   0  18   16.55    0.82   0
  -7   0  18   16.58    0.81   0
  -8   0 -18   15.97    0.86   0
   8   0  18   14.20    0.84   0
  -9   0 -18    0.96    0.93   0
   9   0  18    0.02    0.78   0
 -10   0 -18    4.69    0.84   0
  10   0  18    7.33    0.85   0
 -10   0  18    5.87    0.88   0
 -11   0 -18    1.76    0.82   0
  11   0  18   -0.07    1.04   0
 -11   0  18   -0.12    0.85   0
 -12   0 -18    2.55    0.87   0
  12   0  18    1.83    0.90   0
 -12   0  18    1.72    1.09   0
 -13   0 -18    0.51    1.11   0
  13   0  18    1.01    0.90   0
 -13   0  18   -0.55    0.93   0
   1  -1  18   42.58    1.10   0
  -1  -1 -18   46.80    1.04   0
   1   1  18   45.83    1.20   0
  -1  -1  18   41.99    1.24   0
  -1   1  18   44.70    1.04   0
  -1   1 -18   45.99    1.12   0
  -2   1  18  114.29    1.44   0
   2   1  18  110.94    1.47   0
  -2   1 -18  119.28    1.68   0
  -2  -1 -18  121.66    1.41   0
  -2  -1  18  108.37    1.63   0
   2  -1  18  115.98    1.52   0
  -3  -1 -18   89.38    1.24   0
  -3  -1  18   81.97    1.45   0
  -3   1  18   82.63    1.28   0
   3  -1  18   82.34    1.47   0
  -3   1 -18   87.35    1.48   0
   3   1  18   82.98    1.38   0
  -4   1  18  176.51    1.68   0
   4  -1  18  178.11    1.74   0
  -4   1 -18  192.79    1.86   0
  -4  -1  18  181.52    1.82   0
   4   1  18  178.90    1.60   0
  -4  -1 -18  192.68    1.66   0
   5  -1  18    2.13    0.93   0
  -5   1 -18    2.03    0.76   0
  -5  -1  18    0.90    0.90   0
   5   1  18    2.20    0.95   0
  -5   1  18    0.34    0.71   0
  -5  -1 -18    2.12    0.74   0
  -6   1 -18   78.24    1.23   0
   6  -1  18   73.34    1.35   0
  -6  -1 -18   78.13    1.19   0
   6   1  18   72.33    1.29   0
  -6   1  18   73.39    1.29   0
  -6  -1  18   74.12    1.43   0
  -7   1 -18    0.92    0.95   0
   7  -1  18    0.81    0.81   0
  -7  -1 -18    1.59    0.75   0
   7   1  18    1.39    0.78   0
  -7   1  18    1.58    0.72   0
  -7  -1  18    1.29    0.94   0
  -8   1 -18    3.58    0.79   0
   8  -1  18    4.74    0.81   0
  -8  -1 -18    5.47    0.98   0
   8   1  18    5.34    0.83   0
  -9   1 -18   15.61    1.03   0
   9  -1  18   13.92    0.89   0
  -9  -1 -18   15.84    0.89   0
   9   1  18   14.31    0.90   0
  -9  -1  18   12.49    1.14   0
 -10   1 -18    5.85    0.86   0
  10  -1  18    6.56    0.84   0
 -10  -1 -18    6.14    1.02   0
  10   1  18    6.43    0.87   0
 -10  -1  18    5.78    0.85   0
 -11   1 -18    2.20    1.02   0
  11  -1  18    2.15    1.02   0
 -11  -1 -18    1.12    0.86   0
  11   1  18    1.44    0.84   0
 -11   1  18    0.41    0.85   0
 -11  -1  18    1.05    1.07   0
  12  -1  18    1.48    0.91   0
  12   1  18    2.14    0.90   0
 -12  -1 -18    1.16    0.88   0
 -12   1  18    1.83    0.91   0
 -12  -1  18    1.54    1.08   0
 -12   1 -18    1.15    1.10   0
  13   1  18    3.93    0.97   0
 -13  -1 -18    1.19    0.93   0
 -13   1  18    2.40    1.18   0
 -13  -1  18    2.23    0.98   0
 -13   1 -18    2.12    0.93   0
  13  -1  18    4.29    0.89   0
   0  -2  18   82.07    1.54   0
   0   2  18   85.01    1.37   0
   0   2 -18   96.10    1.65   0
   0  -2 -18   94.27    1.22   0
  -1   2 -18   94.23    1.59   0
  -1  -2  18   85.18    1.56   0
   1   2  18   87.06    1.24   0
  -1  -2 -18   94.00    1.22   0
   1  -2  18   85.06    1.53   0
  -1   2  18   87.86    1.22   0
  -2   2  18   11.05    0.82   0
   2   2  18   10.74    0.81   0
  -2   2 -18   11.36    0.98   0
  -2  -2  18   10.40    1.03   0
   2  -2  18   10.26    0.87   0
  -2  -2 -18   12.96    0.97   0
   3   2  18    2.02    0.75   0
  -3   2  18    2.09    0.76   0
  -3  -2 -18    3.13    0.74   0
   3  -2  18    1.85    0.97   0
  -3   2 -18    2.27    0.76   0
  -3  -2  18    2.50    0.90   0
  -4  -2 -18    1.33    0.74   0
  -4  -2  18    1.40    0.93   0
   4  -2  18    1.02    0.96   0
  -4   2 -18    0.83    0.93   0
  -4   2  18    1.05    0.75   0
   4   2  18    1.42    0.92   0
  -5  -2  18   36.15    1.24   0
   5  -2  18   35.59    1.20   0
  -5   2  18   38.31    0.99   0
  -5   2 -18   38.21    1.21   0
   5   2  18   34.48    0.99   0
  -5  -2 -18   38.87    0.98   0
  -6   2  18  126.54    1.40   0
   6  -2  18  123.50    1.53   0
  -6   2 -18  127.69    1.49   0
   6   2  18  120.00    1.45   0
  -6  -2 -18  128.47    1.44   0
  -6  -2  18  120.49    1.86   0
  -7   2  18   17.45    0.89   0
   7  -2  18   18.94    0.92   0
  -7   2 -18   19.52    1.09   0
   7   2  18   16.60    0.93   0
  -7  -2 -18   18.41    0.92   0
  -7  -2  18   16.48    1.11   0
  -8   2  18    0.93    0.79   0
  -8   2 -18    0.14    0.81   0
   8  -2  18    0.73    0.98   0
   8   2  18    1.18    0.81   0
  -8  -2 -18    1.29    0.79   0
  -8  -2  18    0.95    0.98   0
  -9   2 -18    1.93    0.98   0
   9  -2  18    2.46    0.87   0
   9   2  18    2.11    0.84   0
  -9  -2 -18    3.23    0.86   0
  -9  -2  18    4.44    1.05   0
  10  -2  18    1.54    0.86   0
  10   2  18    3.73    0.89   0
 -10  -2 -18    2.11    0.87   0
 -10  -2  18    1.33    0.92   0
 -10   2 -18    2.12    0.78   0
  11   2  18    0.83    0.88   0
 -11  -2 -18    2.02    0.84   0
 -11  -2  18    0.71    1.10   0
 -11   2 -18    0.85    1.02   0
  11  -2  18    1.47    0.90   0
  12   2  18    2.64    1.14   0
 -12  -2 -18    3.09    0.95   0
 -12   2  18    3.46    0.95   0
 -12   2 -18    2.33    1.10   0
 -12  -2  18    4.40    0.95   0
  12  -2  18    4.48    1.11   0
  -1   3 -18    0.50    1.08   0
  -1  -3 -18    0.27    0.75   0
   1   3  18    0.24    0.76   0
   1  -3  18    0.60    1.08   0
  -1   3  18    0.46    0.73   0
  -1  -3  18    0.71    1.15   0
  -2   3  18   49.58    1.16   0
  -2  -3  18   47.82    1.60   0
   2   3  18   47.15    1.03   0
   2  -3  18   46.46    1.51   0
  -2  -3 -18   51.47    1.18   0
  -2   3 -18   51.67    1.52   0
  -3   3 -18    3.62    0.97   0
   3   3  18    3.10    0.77   0
   3  -3  18    3.08    0.97   0
  -3   3  18    3.38    0.76   0
  -3  -3  18    3.09    1.15   0
  -3  -3 -18    3.61    0.78   0
   4  -3  18   -0.03    0.92   0
  -4  -3 -18   -0.39    0.81   0
  -4   3 -18    0.13    0.94   0
  -4   3  18   -0.37    0.77   0
  -4  -3  18    0.56    1.11   0
   4   3  18    1.02    0.96   0
  -5   3  18   33.12    0.98   0
   5  -3  18   32.17    1.19   0
  -5  -3 -18   37.17    1.00   0
  -5  -3  18   32.43    1.38   0
  -5   3 -18   34.16    1.21   0
  -5  -3  18   29.92    1.48   0
   5   3  18   32.29    1.03   0
  -6  -3  18    4.34    1.19   0
  -6  -3 -18    4.59    0.82   0
   6  -3  18    4.63    0.85   0
  -6   3 -18    5.38    0.99   0
  -6  -3  18    3.82    1.15   0
  -6   3  18    3.63    0.81   0
   6   3  18    5.29    0.83   0
   7  -3  18    8.38    0.93   0
  -7   3 -18    7.60    0.88   0
  -7   3  18    6.98    0.84   0
   7   3  18    7.86    0.88   0
  -7  -3 -18    7.86    0.86   0
  -7  -3  18    6.54    1.22   0
  -7  -3  18    7.65    1.07   0
  -8   3 -18    1.00    0.86   0
  -8   3  18    1.55    0.81   0
   8   3  18    1.01    0.83   0
  -8  -3 -18    2.24    0.81   0
  -8  -3  18    1.16    1.00   0
  -8  -3  18    1.40    1.03   0
   8  -3  18    1.08    0.86   0
  -9   3 -18    0.70    1.07   0
   9   3  18   -0.40    0.85   0
  -9  -3 -18    0.48    0.84   0
  -9   3  18   -0.30    0.81   0
  -9  -3  18   -0.76    1.06   0
   9  -3  18    1.51    1.09   0
 -10  -3  18    7.04    1.14   0
  10   3  18    6.45    0.93   0
 -10  -3 -18    7.65    0.93   0
  10  -3  18    7.77    0.96   0
 -10   3 -18   10.33    0.97   0
 -11  -3  18    1.95    1.16   0
  11   3  18    1.18    0.94   0
 -11  -3 -18    1.68    0.92   0
  11  -3  18    1.31    1.21   0
 -11   3 -18    0.89    1.14   0
   0  -4  18   28.42    2.05   0
   0   4  18   31.01    1.16   0
   1  -4  18    5.83    1.48   0
  -1  -4 -18    6.61    0.81   0
  -1  -4  18    5.31    1.86   0
   1   4  18    6.49    0.84   0
  -1   4  18    5.21    0.82   0
   2  -4  18    5.49    1.35   0
   2   4  18    5.61    0.88   0
  -2   4 -18    5.99    1.47   0
  -2  -4 -18    6.64    0.82   0
  -2  -4  18    4.97    2.34   0
  -2  -4  18    5.42    2.25   0
  -2   4  18    6.95    0.83   0
  -3  -4  18    4.87    2.03   0
   3   4  18    4.58    0.87   0
  -3   4  18    5.57    0.97   0
  -3   4 -18    5.60    1.29   0
  -3  -4 -18    5.22    0.82   0
  -3  -4  18    4.50    2.16   0
   3  -4  18    5.24    1.22   0
  -4  -4 -18    2.69    0.81   0
  -4  -4  18    3.28    1.75   0
  -4   4  18    3.12    0.82   0
  -4   4 -18    3.02    1.19   0
   4   4  18    3.61    1.01   0
   4  -4  18    3.52    1.19   0
  -4  -4  18    2.97    1.75   0
  -5  -4  18    5.30    1.69   0
  -5   4  18    5.74    0.85   0
  -5  -4  18    5.35    1.67   0
  -5   4 -18    5.44    1.10   0
  -5  -4 -18    5.65    1.06   0
   5   4  18    3.61    0.87   0
   5  -4  18    5.89    1.23   0
  -6  -4  18   27.94    1.87   0
  -6   4  18   27.20    0.97   0
  -6   4 -18   29.11    1.39   0
  -6  -4 -18   29.26    1.02   0
   6   4  18   25.43    1.04   0
   6  -4  18   26.69    1.28   0
  -6  -4  18   27.47    1.91   0
  -7  -4  18    3.55    1.45   0
  -7  -4 -18    4.68    0.87   0
  -7   4 -18    4.86    1.15   0
  -7   4  18    5.67    0.86   0
   7   4  18    2.68    0.89   0
  -7  -4  18    4.17    1.44   0
   7  -4  18    4.26    1.10   0
  -8  -4 -18   -0.54    1.09   0
  -8   4 -18    0.83    1.13   0
  -8  -4  18    0.52    1.28   0
  -8  -4  18    0.79    1.25   0
   8   4  18    0.80    1.09   0
   8  -4  18    0.03    1.10   0
  -8   4  18    1.59    0.85   0
  -9   4 -18    0.53    0.90   0
  -9  -4  18    0.46    1.34   0
   9   4  18    0.83    0.93   0
  -9   4  18   -0.25    1.06   0
   9  -4  18    0.45    1.14   0
  -9  -4  18    0.77    1.30   0
  -9  -4 -18    0.87    0.90   0
 -10  -4  18   -0.04    1.21   0
 -10   4  18    0.31    0.91   0
  10   4  18   -1.49    0.95   0
 -10  -4  18    1.10    1.18   0
 -10  -4 -18    0.44    0.95   0
  10  -4  18    0.65    1.20   0
 -10   4 -18    0.61    0.94   0
   1   5  18    0.02    1.03   0
  -1   5  18    0.84    0.85   0
   2   5  18    3.21    0.84   0
  -2  -5 -18    2.09    0.86   0
  -2   5  18    1.33    0.88   0
   3   5  18    1.51    1.06   0
  -3  -5 -18    1.26    0.85   0
  -3   5 -18    1.22    1.75   0
  -3   5  18    1.31    0.87   0
  -4   5  18    8.01    0.93   0
  -4   5 -18    9.41    1.64   0
   4   5  18    6.59    0.95   0
  -4  -5 -18    8.55    1.08   0
  -5  -5 -18    3.31    0.87   0
  -5   5  18    1.28    0.91   0
   5   5  18    2.33    0.82   0
  -5   5 -18    2.80    1.44   0
  -6   5 -18   10.63    1.41   0
   6   5  18    6.85    1.20   0
  -6   5  18    8.76    0.94   0
  -6  -5 -18   12.01    0.99   0
  -7   5  18   -0.13    0.90   0
  -7   5 -18   -0.19    1.35   0
   7   5  18   -0.92    0.89   0
  -7  -5 -18    0.10    0.92   0
   0   6  18    2.00    0.95   0
   1   6  18    0.99    1.15   0
  -1   6  18    0.46    0.95   0
   2   6  18    2.06    1.14   0
  -2   6  18    2.31    1.19   0
  -3   6  18    1.32    0.96   0
   3   6  18    1.44    0.98   0
   1  -1  19   39.64    1.28   0
  -1   1 -19   46.12    1.24   0
  -1  -1 -19   45.15    1.02   0
   1   1  19   39.55    1.02   0
  -1  -1  19   38.37    1.25   0
  -1   1  19   38.15    1.05   0
  -2   1  19   28.90    1.13   0
   2   1  19   29.52    0.97   0
  -2   1 -19   31.50    1.16   0
  -2  -1 -19   30.08    1.10   0
  -2  -1  19   30.61    1.06   0
   2  -1  19   30.89    1.05   0
  -3   1 -19   27.91    1.12   0
  -3  -1  19   26.29    1.14   0
  -3  -1 -19   26.47    1.11   0
  -3   1  19   23.98    0.91   0
   3  -1  19   25.34    0.99   0
   3   1  19   25.39    1.09   0
  -4  -1 -19   53.34    1.06   0
  -4  -1  19   48.37    1.28   0
   4  -1  19   52.05    1.29   0
  -4   1 -19   52.67    1.10   0
  -4   1  19   52.09    1.10   0
   4   1  19   51.68    1.07   0
  -5  -1  19   33.99    1.03   0
  -5   1  19   32.65    1.12   0
   5  -1  19   35.13    1.01   0
  -5   1 -19   35.43    0.99   0
   5   1  19   33.20    0.98   0
  -5  -1 -19   35.15    0.98   0
  -6   1  19    8.55    0.95   0
   6  -1  19    9.05    1.04   0
  -6   1 -19   10.40    0.85   0
   6   1  19    9.61    0.81   0
  -6  -1 -19    9.56    0.82   0
  -6  -1  19    9.58    0.85   0
  -7   1  19   32.21    0.98   0
  -7  -1  19   35.00    1.05   0
   7  -1  19   34.00    1.01   0
  -7   1 -19   35.50    1.00   0
   7   1  19   34.27    1.01   0
  -7  -1 -19   37.33    1.04   0
  -8   1  19    1.42    0.76   0
  -8   1 -19    2.20    0.79   0
   8  -1  19    3.02    0.82   0
   8   1  19    2.74    0.82   0
  -8  -1 -19    2.32    1.00   0
  -9   1 -19    1.94    0.86   0
   9  -1  19    2.30    0.91   0
   9   1  19    2.96    0.85   0
  -9  -1 -19    4.92    0.84   0
  -9  -1  19    3.70    1.05   0
 -10   1 -19    5.10    0.85   0
  10  -1  19    7.41    1.05   0
  10   1  19    5.94    0.88   0
 -10  -1 -19    5.12    0.87   0
 -10  -1  19    4.54    1.13   0
  11  -1  19    7.23    0.94   0
 -11   1 -19    8.06    0.90   0
  11   1  19    8.30    0.90   0
 -11  -1 -19    8.21    0.93   0
 -11  -1  19    5.77    1.15   0
 -11   1  19    6.83    1.13   0
  12  -1  19    1.34    0.89   0
 -12   1 -19    2.35    1.08   0
  12   1  19    0.73    1.12   0
 -12  -1 -19    2.66    1.10   0
 -12   1  19    1.96    0.90   0
 -12  -1  19    1.08    1.10   0
   0  -2  19   75.98    1.50   0
   0  -2 -19   86.26    1.21   0
   0   2  19   76.26    1.33   0
   0   2 -19   86.31    1.53   0
  -1  -2  19    1.80    1.06   0
   1   2  19    1.44    0.77   0
  -1   2 -19    1.27    0.90   0
  -1  -2 -19    1.01    0.87   0
  -1   2  19    1.01    0.74   0
   1  -2  19    0.96    0.96   0
  -2   2  19    3.87    0.92   0
  -2  -2 -19    4.78    0.91   0
   2   2  19    2.73    0.76   0
  -2  -2  19    4.18    0.95   0
  -2   2 -19    4.68    0.96   0
   2  -2  19    4.53    0.97   0
   3   2  19   15.63    0.86   0
  -3   2 -19   15.35    1.06   0
  -3   2  19   15.06    0.86   0
   3  -2  19   14.93    1.07   0
  -3  -2 -19   17.69    0.85   0
  -3  -2  19   14.80    1.07   0
  -4  -2  19   19.34    1.12   0
  -4  -2 -19   20.43    0.89   0
   4  -2  19   18.18    1.16   0
  -4   2 -19   21.58    1.12   0
  -4   2  19   20.34    1.04   0
   4   2  19   18.48    1.05   0
  -5  -2 -19   35.63    1.00   0
  -5   2  19   34.90    1.00   0
   5  -2  19   34.53    1.21   0
  -5   2 -19   35.55    1.03   0
   5   2  19   32.97    1.16   0
  -5  -2  19   35.49    1.26   0
   6  -2  19    0.89    0.82   0
  -6   2 -19    0.39    1.00   0
  -6  -2  19    0.16    0.99   0
   6   2  19    1.08    0.84   0
  -6   2  19    0.08    0.78   0
  -6  -2 -19    0.69    0.82   0
   7  -2  19   26.32    1.04   0
  -7   2 -19   24.39    1.04   0
  -7   2  19   24.45    0.96   0
  -7  -2  19   22.26    1.21   0
   7   2  19   25.91    0.99   0
  -7  -2 -19   26.87    0.98   0
   8  -2  19   46.60    1.31   0
  -8   2 -19   46.18    1.29   0
   8   2  19   46.23    1.11   0
  -8  -2 -19   47.15    1.11   0
  -8  -2  19   44.42    1.37   0
  -8   2  19   46.74    1.08   0
  -8  -2  19   38.57    1.36   0
   9  -2  19   62.98    1.30   0
  -9   2 -19   67.53    1.27   0
   9   2  19   57.76    1.39   0
  -9  -2 -19   61.77    1.22   0
  -9   2  19   65.15    1.20   0
  -9  -2  19   55.17    1.49   0
  10  -2  19   12.66    0.95   0
 -10   2 -19   12.91    1.00   0
  10   2  19   13.98    1.15   0
 -10  -2 -19   14.41    1.15   0
 -10  -2  19   11.55    1.21   0
  11  -2  19    4.66    0.91   0
 -11   2 -19    5.51    0.91   0
  11   2  19    2.86    0.92   0
 -11  -2 -19    5.72    0.90   0
 -11  -2  19    3.12    1.17   0
  12   2  19    7.68    0.99   0
 -12  -2 -19    8.81    1.18   0
 -12   2  19    8.69    1.01   0
 -12  -2  19    7.12    1.02   0
  12  -2  19    8.59    1.02   0
 -12   2 -19    8.38    1.00   0
   1   3  19    0.87    0.78   0
   1  -3  19    1.13    1.02   0
  -1  -3 -19    1.76    0.79   0
  -1   3  19    1.55    0.77   0
  -1  -3  19    1.10    1.15   0
  -1   3 -19    0.68    1.13   0
  -2   3  19   17.50    1.06   0
  -2  -3  19   16.42    1.31   0
   2   3  19   17.54    0.92   0
   2  -3  19   17.41    1.16   0
  -2  -3 -19   20.25    0.89   0
  -2   3 -19   18.37    1.26   0
   3   3  19    0.21    0.99   0
  -3   3 -19    0.23    0.95   0
  -3   3  19    0.67    0.78   0
   3  -3  19    0.32    0.97   0
  -3  -3  19    0.63    0.99   0
  -3  -3 -19    0.26    0.78   0
   4  -3  19    4.31    0.99   0
  -4   3  19    4.33    0.82   0
  -4  -3 -19    5.85    0.82   0
  -4  -3  19    4.75    1.05   0
  -4   3 -19    4.49    0.99   0
   4   3  19    5.36    1.00   0
   5  -3  19    0.08    0.97   0
  -5  -3  19    0.88    1.15   0
  -5  -3 -19   -0.05    0.78   0
  -5   3 -19    0.32    0.97   0
   5   3  19   -0.53    0.80   0
  -5   3  19   -0.58    0.77   0
   6  -3  19    1.18    0.97   0
  -6  -3 -19    0.44    0.77   0
  -6   3 -19    0.00    1.00   0
  -6   3  19    1.57    0.95   0
   6   3  19   -0.42    0.80   0
  -6  -3  19    0.31    1.15   0
  -6  -3  19    0.56    1.14   0
   7  -3  19    5.39    1.08   0
  -7   3 -19    6.58    1.05   0
  -7  -3  19    5.57    1.23   0
   7   3  19    6.34    0.87   0
  -7  -3  19    5.64    1.23   0
  -7  -3 -19    6.07    0.84   0
  -7   3  19    5.94    0.99   0
   8  -3  19    1.71    1.10   0
  -8   3 -19    0.35    1.04   0
  -8   3  19    3.03    0.83   0
  -8  -3  19    1.95    1.06   0
   8   3  19    2.24    0.83   0
  -8  -3 -19    1.93    1.04   0
  -8  -3  19    1.08    1.07   0
  -9   3 -19    3.41    1.10   0
  -9   3  19    3.15    0.87   0
   9   3  19    3.02    0.87   0
  -9  -3 -19    4.36    0.90   0
  -9  -3  19    4.68    1.08   0
  -9  -3  19    2.45    1.11   0
   9  -3  19    5.53    1.15   0
 -10   3 -19   -0.15    1.10   0
  10   3  19    0.37    0.89   0
 -10  -3 -19    1.37    0.87   0
 -10   3  19    0.87    0.87   0
  10  -3  19    2.15    0.90   0
 -10  -3  19    0.75    1.14   0
 -11  -3  19    1.36    1.17   0
  11   3  19    2.90    1.19   0
 -11  -3 -19    2.27    1.18   0
  11  -3  19    0.75    1.16   0
 -11   3 -19    2.33    0.98   0
   0  -4  19   -0.23    1.57   0
   0   4  19    0.04    0.82   0
   1  -4  19    2.57    1.37   0
  -1  -4  19    2.73    1.73   0
   1   4  19    2.52    0.82   0
  -1  -4 -19    2.04    0.79   0
  -1   4  19    2.10    0.82   0
   2  -4  19   24.58    1.56   0
   2   4  19   23.98    0.96   0
  -2  -4  19   23.69    2.23   0
  -2  -4 -19   27.75    1.12   0
  -2   4  19   25.80    0.96   0
  -2   4 -19   28.17    1.74   0
   3  -4  19    1.61    1.15   0
   3   4  19    1.05    0.79   0
  -3   4  19    1.57    0.78   0
  -3  -4  19    0.62    1.81   0
  -3  -4 -19    1.92    0.95   0
  -3   4 -19    0.39    1.30   0
  -3  -4  19    0.51    1.79   0
  -4   4 -19    5.11    1.23   0
  -4  -4 -19    4.57    0.85   0
  -4   4  19    4.69    0.80   0
   4   4  19    4.11    1.00   0
  -4  -4  19    4.59    1.67   0
   4  -4  19    6.55    1.26   0
  -4  -4  19    4.82    1.82   0
  -5  -4  19    5.58    1.58   0
  -5  -4  19    6.05    1.57   0
  -5   4  19    5.61    0.85   0
  -5   4 -19    7.12    1.26   0
   5   4  19    5.18    0.89   0
  -5  -4 -19    6.59    1.05   0
   5  -4  19    6.23    1.24   0
  -6   4  19   13.98    1.14   0
  -6  -4  19   16.32    1.62   0
  -6  -4 -19   17.61    0.95   0
  -6   4 -19   14.80    1.20   0
   6   4  19   15.20    1.14   0
  -6  -4  19   15.66    1.62   0
   6  -4  19   16.58    1.23   0
  -7  -4  19    0.90    1.42   0
  -7  -4 -19    0.24    0.88   0
  -7   4  19   -0.42    0.85   0
  -7   4 -19    0.24    1.04   0
  -7  -4  19    0.69    1.24   0
   7   4  19    0.62    0.88   0
   7  -4  19    1.13    1.10   0
  -8  -4  19    1.37    1.43   0
  -8  -4 -19    1.55    0.90   0
  -8  -4  19    0.98    1.32   0
  -8   4 -19    1.62    1.08   0
   8   4  19    2.45    0.89   0
  -8   4  19    0.40    0.86   0
   8  -4  19    0.75    1.15   0
  -9  -4 -19   -0.32    1.14   0
  -9   4 -19    0.04    1.11   0
  -9  -4  19    1.29    1.37   0
  -9   4  19    0.90    0.88   0
   9   4  19    1.13    0.89   0
  -9  -4  19    0.28    1.34   0
   9  -4  19    0.84    1.17   0
   1   5  19   12.18    0.98   0
  -1   5  19   13.09    1.16   0
   2   5  19   30.08    1.05   0
  -2  -5 -19   30.25    1.12   0
  -2   5  19   28.82    1.28   0
  -3  -5 -19    2.16    1.08   0
   3   5  19    2.46    1.10   0
  -3   5  19    3.30    0.91   0
  -4   5  19    1.58    0.91   0
   4   5  19    1.45    0.91   0
  -4  -5 -19    2.56    0.87   0
  -4   5 -19    1.65    1.57   0
  -5   5 -19    9.18    1.54   0
  -5   5  19    8.55    0.93   0
  -5  -5 -19    8.10    0.94   0
   5   5  19    5.72    0.96   0
  -6  -5 -19    2.42    0.94   0
  -6   5  19    3.21    0.91   0
  -6   5 -19    3.17    1.40   0
   6   5  19    1.71    1.17   0
  -7   5 -19    2.53    1.20   0
   7   5  19    3.12    1.21   0
  -7  -5 -19    3.73    1.00   0
  -7   5  19    3.81    1.16   0
   0   6  19    1.73    1.16   0
   1   6  19    3.89    1.18   0
  -1   6  19    2.79    0.97   0
   0   0  20  145.55    1.61   0
   0   0 -20  163.58    1.62   0
   1   0  20  813.40    3.24   0
  -1   0 -20  916.78    3.47   0
  -1   0  20  824.89    3.30   0
   2   0  20   96.53    1.32   0
  -2   0 -20   99.05    1.32   0
  -2   0  20   94.25    1.48   0
  -3   0  20  218.93    1.82   0
  -3   0 -20  244.25    1.94   0
   3   0  20  226.90    1.89   0
   4   0  20    3.30    0.84   0
  -4   0  20    3.69    0.79   0
  -4   0 -20    4.01    0.80   0
  -5   0  20  202.31    1.91   0
   5   0  20  198.83    1.66   0
  -5   0 -20  217.62    1.84   0
   6   0  20    8.46    0.82   0
  -6   0 -20   11.41    0.80   0
  -6   0  20    8.40    0.99   0
   7   0  20   22.86    1.12   0
  -7   0  20   27.13    0.93   0
  -7   0 -20   26.99    0.95   0
   8   0  20    3.18    0.83   0
  -8   0 -20    3.49    0.80   0
  -8   0  20    2.75    0.96   0
   9   0  20    1.22    0.83   0
  -9   0 -20    0.12    0.80   0
  10   0  20    1.29    1.02   0
 -10   0 -20   -0.00    0.83   0
  11   0  20   19.97    1.00   0
 -11   0 -20   17.63    0.98   0
 -11   0  20   18.67    1.01   0
  12   0  20    0.07    1.09   0
 -12   0 -20    1.77    0.91   0
 -12   0  20    1.00    0.91   0
   1  -1  20    5.21    0.94   0
   1   1  20    6.24    0.81   0
  -1   1 -20    6.18    0.94   0
  -1  -1  20    5.91    0.82   0
  -1  -1 -20    4.17    0.77   0
  -1   1  20    5.10    0.79   0
   2   1  20   51.45    1.08   0
  -2   1 -20   54.75    1.13   0
  -2  -1  20   48.95    1.29   0
   2  -1  20   48.84    1.12   0
  -2  -1 -20   53.23    1.07   0
  -2   1  20   53.55    1.09   0
  -3  -1  20  132.03    1.69   0
  -3   1 -20  147.63    1.69   0
  -3   1  20  139.58    1.51   0
  -3  -1 -20  145.99    1.48   0
   3  -1  20  138.28    1.55   0
   3   1  20  131.52    1.48   0
  -4  -1 -20    4.13    0.95   0
  -4  -1  20    6.04    1.02   0
   4  -1  20    5.02    0.84   0
  -4   1  20    3.40    0.96   0
   4   1  20    4.29    0.81   0
  -4   1 -20    5.01    0.82   0
  -5   1  20   40.66    1.05   0
   5  -1  20   39.74    1.06   0
  -5   1 -20   45.80    1.25   0
   5   1  20   44.86    1.05   0
  -5  -1  20   41.55    1.23   0
  -5  -1 -20   45.27    1.17   0
   6  -1  20    2.86    0.79   0
  -6   1 -20    2.62    0.96   0
  -6  -1  20    1.44    1.00   0
   6   1  20    1.66    0.83   0
  -6  -1 -20    1.78    0.80   0
  -6   1  20    2.05    0.89   0
   7  -1  20   12.90    0.88   0
  -7   1 -20   12.67    0.85   0
  -7   1  20   12.35    0.84   0
  -7  -1  20   12.73    1.12   0
   7   1  20   12.96    0.92   0
  -7  -1 -20   14.12    0.91   0
   8  -1  20   -0.30    1.01   0
  -8   1 -20    0.61    0.95   0
   8   1  20   -0.43    0.80   0
  -8  -1 -20    0.81    0.79   0
  -8   1  20   -0.40    0.94   0
  -8  -1  20    0.15    0.84   0
   9  -1  20   36.91    1.09   0
  -9   1 -20   36.27    1.09   0
   9   1  20   35.66    1.09   0
  -9  -1 -20   41.30    1.07   0
  -9   1  20   38.26    1.05   0
  10  -1  20    4.13    1.09   0
 -10   1 -20    2.57    0.88   0
  10   1  20    4.09    0.89   0
 -10  -1 -20    3.61    0.88   0
 -10  -1  20    2.18    0.92   0
  11  -1  20    1.50    0.88   0
 -11   1 -20    1.84    0.86   0
  11   1  20    2.20    0.88   0
 -11  -1 -20    0.47    1.06   0
 -11   1  20    1.43    0.88   0
 -11  -1  20    0.64    1.09   0
  12  -1  20    1.15    0.92   0
 -12   1 -20    2.25    0.89   0
  12   1  20    2.23    0.96   0
 -12  -1 -20    1.29    0.94   0
 -12   1  20    2.78    1.16   0
 -12  -1  20    2.21    1.16   0
   0  -2  20   16.43    1.11   0
   0   2 -20   18.28    1.10   0
   0  -2 -20   19.01    0.86   0
   0   2  20   17.86    0.88   0
  -1  -2  20   46.88    1.31   0
   1   2  20   46.44    1.18   0
  -1   2 -20   54.24    1.34   0
  -1   2  20   47.12    1.19   0
   1  -2  20   47.49    1.37   0
  -1  -2 -20   51.37    1.05   0
  -2  -2 -20   -0.49    0.89   0
   2   2  20   -1.31    0.90   0
  -2  -2  20    0.30    0.94   0
   2  -2  20    0.21    0.81   0
  -2   2 -20    0.35    0.96   0
  -2   2  20    0.82    0.75   0
   3   2  20    1.54    0.94   0
  -3   2 -20    0.44    0.98   0
  -3   2  20    0.99    0.74   0
   3  -2  20    0.05    1.02   0
  -3  -2 -20    0.54    0.74   0
  -3  -2  20    1.10    0.97   0
  -4  -2  20    0.30    0.95   0
  -4  -2 -20    0.18    0.78   0
   4  -2  20   -0.55    0.83   0
  -4   2  20    0.33    0.76   0
  -4   2 -20   -0.04    0.95   0
   4   2  20   -0.27    0.97   0
  -5   2  20   26.88    0.99   0
  -5  -2 -20   28.75    0.98   0
   5  -2  20   26.58    1.16   0
  -5  -2  20   25.30    1.21   0
  -5   2 -20   27.37    1.17   0
   5   2  20   28.39    0.99   0
  -6  -2  20    7.62    0.90   0
   6  -2  20    7.10    0.91   0
  -6   2  20   10.57    0.87   0
  -6   2 -20    7.76    1.07   0
   6   2  20    8.06    0.89   0
  -6  -2 -20    9.81    0.85   0
   7  -2  20   40.15    1.15   0
  -7   2 -20   38.80    1.26   0
   7   2  20   34.53    1.22   0
  -7  -2  20   38.18    1.27   0
  -7  -2 -20   43.76    1.05   0
  -7   2  20   38.44    1.04   0
   8  -2  20    4.89    1.06   0
  -8   2 -20    4.21    0.86   0
   8   2  20    3.72    0.85   0
  -8  -2 -20    3.39    0.84   0
  -8  -2  20    2.94    1.08   0
  -8   2  20    3.83    0.82   0
  -8  -2  20    4.58    1.04   0
   9  -2  20    9.74    0.98   0
  -9   2 -20    8.37    1.13   0
   9   2  20    7.43    0.93   0
  -9  -2 -20   11.26    0.91   0
  -9   2  20    9.73    0.91   0
  -9  -2  20    7.16    1.19   0
  -9  -2  20    7.85    1.14   0
  10  -2  20    7.35    0.94   0
 -10   2 -20    8.60    1.13   0
 -10   2  20    9.29    0.92   0
  10   2  20    7.40    0.93   0
 -10  -2 -20    9.95    0.93   0
 -10  -2  20    6.37    1.20   0
  11  -2  20   -0.32    0.91   0
 -11   2 -20    0.57    0.88   0
  11   2  20   -0.55    0.91   0
 -11  -2 -20    0.13    1.10   0
 -11  -2  20    0.37    1.16   0
  -1   3 -20   20.81    1.31   0
   1   3  20   17.95    0.94   0
   1  -3  20   16.52    1.15   0
  -1   3  20   16.76    0.91   0
  -1  -3  20   17.37    1.35   0
  -1  -3 -20   19.28    1.08   0
  -2  -3  20    0.53    1.15   0
  -2   3 -20    0.86    1.12   0
   2   3  20    0.37    0.80   0
   2  -3  20    0.70    0.96   0
  -2  -3 -20   -0.26    0.78   0
  -2   3  20   -0.05    0.79   0
   3   3  20  104.42    1.41   0
  -3  -3 -20  124.73    1.37   0
  -3   3  20  104.87    1.38   0
   3  -3  20  110.63    1.75   0
  -3  -3  20  107.42    2.08   0
  -3   3 -20  118.58    1.82   0
   4  -3  20    9.31    1.22   0
  -4   3  20    8.06    0.87   0
  -4  -3  20    8.54    1.10   0
  -4  -3 -20    8.88    0.85   0
  -4   3 -20    9.39    1.08   0
   4   3  20    9.29    1.05   0
   5  -3  20    1.62    1.02   0
  -5  -3 -20    1.43    0.99   0
  -5   3 -20    1.46    1.02   0
   5   3  20    1.11    0.84   0
  -5   3  20    1.74    0.80   0
  -5  -3  20    1.51    1.12   0
   6  -3  20    1.04    1.00   0
  -6   3  20    1.68    0.79   0
  -6  -3 -20    0.77    0.80   0
  -6  -3  20    0.83    1.17   0
  -6   3 -20    1.18    1.01   0
   6   3  20    0.89    0.85   0
  -6  -3  20    0.79    1.02   0
  -7  -3  20   -0.75    1.17   0
  -7  -3 -20   -0.05    1.04   0
   7  -3  20    0.88    1.03   0
  -7   3 -20    0.81    1.02   0
  -7   3  20    1.44    0.81   0
   7   3  20    0.81    0.85   0
  -7  -3  20    0.21    1.02   0
   8  -3  20    2.13    1.07   0
  -8   3 -20    3.13    1.08   0
   8   3  20    2.88    0.90   0
  -8  -3  20    1.82    1.08   0
  -8  -3  20    1.20    1.24   0
  -8  -3 -20    2.60    0.86   0
  -8   3  20    3.01    0.86   0
  -9   3 -20   32.62    1.15   0
   9   3  20   27.95    1.11   0
  -9  -3 -20   27.39    1.08   0
  -9   3  20   25.40    1.25   0
  -9  -3  20   26.54    1.42   0
  -9  -3  20   26.12    1.52   0
   9  -3  20   32.13    1.31   0
 -10   3 -20    4.61    0.99   0
  10   3  20    2.86    0.95   0
 -10  -3 -20    3.70    0.90   0
 -10   3  20    2.27    1.11   0
 -10  -3  20    3.09    1.16   0
  10  -3  20    2.07    0.97   0
 -10  -3  20    2.32    1.15   0
   0  -4  20   29.88    1.86   0
   0   4  20   29.62    1.00   0
   1  -4  20    2.74    1.36   0
  -1  -4  20    3.05    1.62   0
   1   4  20    2.85    0.81   0
  -1  -4 -20    2.92    0.81   0
  -1   4  20    2.93    0.87   0
   2  -4  20    5.47    1.29   0
   2   4  20    4.49    0.87   0
  -2   4 -20    5.94    1.26   0
  -2  -4  20    5.61    1.79   0
  -2  -4 -20    5.81    0.83   0
  -2   4  20    6.01    0.83   0
  -3   4  20    3.65    0.80   0
   3  -4  20    2.99    1.24   0
   3   4  20    5.28    0.86   0
  -3  -4  20    3.40    1.70   0
  -3  -4 -20    3.50    0.82   0
  -3  -4  20    3.71    1.76   0
  -3   4 -20    4.42    1.24   0
   4  -4  20    0.59    1.21   0
  -4   4 -20    0.35    1.19   0
  -4  -4 -20    0.21    0.83   0
  -4   4  20    1.22    0.81   0
  -4  -4  20    0.30    1.61   0
   4   4  20    0.07    0.83   0
  -4  -4  20    0.56    1.53   0
  -5  -4  20   -0.16    1.50   0
  -5   4  20   -0.27    0.86   0
   5   4  20    0.05    0.85   0
  -5   4 -20    1.44    1.21   0
  -5  -4 -20    0.41    1.01   0
   5  -4  20   -0.04    1.06   0
  -5  -4  20    0.39    1.52   0
  -6  -4  20   -0.26    1.42   0
  -6  -4 -20   -0.05    0.85   0
  -6   4 -20    0.53    1.11   0
  -6  -4  20    0.32    1.55   0
   6   4  20    1.36    1.06   0
  -6   4  20    1.17    0.83   0
   6  -4  20   -0.73    1.08   0
  -7  -4  20    2.87    1.34   0
  -7  -4  20    4.15    1.52   0
  -7   4  20    3.89    0.88   0
  -7  -4 -20    4.62    1.08   0
  -7   4 -20    5.47    1.30   0
   7   4  20    4.06    0.93   0
   7  -4  20    3.92    1.14   0
  -8  -4  20    0.33    1.32   0
  -8  -4 -20   -0.35    0.92   0
  -8   4 -20    1.21    1.11   0
  -8   4  20    2.22    0.88   0
   8   4  20    1.37    0.90   0
  -8  -4  20   -0.01    1.30   0
   8  -4  20    0.73    1.14   0
  -9  -4 -20    6.59    1.02   0
  -9  -4  20    9.63    1.48   0
  -9   4 -20    7.13    1.26   0
  -9  -4  20    7.93    1.47   0
   9   4  20    7.18    1.02   0
  -9   4  20    6.98    0.98   0
   9  -4  20    8.79    1.27   0
   1   5  20    0.08    0.86   0
  -1   5  20    0.21    0.87   0
   2   5  20    0.88    1.10   0
  -2   5  20    1.54    1.11   0
  -3  -5 -20    0.64    0.87   0
   3   5  20   -0.18    1.09   0
  -3   5  20    0.57    0.83   0
  -4   5  20    3.73    1.09   0
  -4  -5 -20    2.42    0.90   0
  -4   5 -20    1.59    1.63   0
   4   5  20    1.35    0.93   0
  -5   5 -20    1.99    1.36   0
  -5   5  20    2.08    0.91   0
  -5  -5 -20    1.82    1.12   0
   5  -5  20    2.13    1.40   0
   5   5  20    1.18    0.91   0
  -6  -5 -20    2.82    0.94   0
  -6   5  20    2.67    1.15   0
   6   5  20    3.60    0.97   0
   6  -5  20    3.45    1.23   0
  -6   5 -20    2.98    1.38   0
   1  -1  21   14.00    0.90   0
   1   1  21   14.80    1.06   0
  -1  -1  21   15.19    0.90   0
  -1   1 -21   15.72    0.93   0
  -1  -1 -21   15.77    0.87   0
  -1   1  21   13.95    0.87   0
   2   1  21   17.71    0.91   0
  -2  -1  21   18.51    0.95   0
  -2   1 -21   17.71    0.92   0
   2  -1  21   17.13    0.92   0
  -2   1  21   17.26    0.92   0
  -2  -1 -21   18.03    0.89   0
  -3   1  21    1.47    0.96   0
  -3   1 -21    1.79    0.83   0
  -3  -1 -21    0.94    0.79   0
   3  -1  21    2.63    1.01   0
  -3  -1  21    1.79    0.79   0
   3   1  21    1.18    0.81   0
  -4  -1 -21   29.51    0.98   0
  -4  -1  21   30.79    1.22   0
  -4   1  21   27.56    0.97   0
   4  -1  21   29.27    0.99   0
   4   1  21   27.20    0.97   0
  -4   1 -21   31.07    0.96   0
   5  -1  21   33.06    1.04   0
  -5  -1  21   32.24    1.22   0
   5   1  21   33.75    1.03   0
  -5   1 -21   35.98    1.18   0
  -5   1  21   33.01    1.01   0
  -5  -1 -21   35.99    1.01   0
  -6  -1  21   31.49    1.04   0
  -6   1  21   29.02    1.16   0
   6  -1  21   31.52    1.15   0
  -6   1 -21   30.83    1.00   0
   6   1  21   32.24    1.18   0
  -6  -1 -21   28.39    1.00   0
   7  -1  21    2.70    1.00   0
  -7   1 -21    3.43    0.98   0
   7   1  21    3.39    0.84   0
  -7  -1 -21    2.98    0.83   0
  -7  -1  21    2.49    0.83   0
  -7   1  21    3.08    0.79   0
   8  -1  21    0.78    1.03   0
  -8   1 -21    0.91    1.02   0
   8   1  21    1.11    0.83   0
  -8  -1 -21    0.48    0.81   0
  -8   1  21   -0.96    1.00   0
  -8  -1  21   -0.14    1.05   0
   9  -1  21    7.96    1.14   0
  -9   1 -21    8.02    0.91   0
   9   1  21    7.83    0.91   0
  -9  -1 -21    9.18    0.91   0
  -9  -1  21    9.35    1.10   0
  -9   1  21    8.95    0.90   0
  10  -1  21    0.00    0.87   0
 -10   1 -21   -0.76    1.06   0
  10   1  21    0.28    0.87   0
 -10  -1 -21   -0.03    0.86   0
 -10   1  21    0.51    0.86   0
 -10  -1  21    0.53    0.87   0
  11  -1  21    0.43    0.90   0
 -11   1 -21    0.80    0.88   0
  11   1  21    0.19    0.90   0
 -11  -1 -21    1.18    0.88   0
 -11  -1  21    0.16    0.91   0
  12  -1  21    3.04    1.16   0
  12   1  21    0.70    0.94   0
   0   2  21    5.45    0.81   0
   0  -2 -21    6.08    0.79   0
   0  -2  21    5.20    1.02   0
  -1   2 -21   11.01    1.02   0
  -1  -2 -21   11.21    0.81   0
  -1  -2  21   10.01    1.07   0
   1   2  21    9.43    0.83   0
  -1   2  21    9.33    0.98   0
   1  -2  21    9.59    1.09   0
   2   2  21   12.61    0.87   0
  -2  -2 -21   14.93    1.01   0
  -2  -2  21   12.14    1.09   0
   2  -2  21   12.90    1.08   0
  -2   2 -21   14.87    0.89   0
  -2   2  21   13.77    0.85   0
   3   2  21    5.57    0.86   0
  -3   2  21    5.86    0.82   0
  -3   2 -21    6.59    1.02   0
   3  -2  21    5.66    1.01   0
  -3  -2  21    4.96    1.02   0
  -3  -2 -21    6.01    0.85   0
  -4   2  21    0.85    0.82   0
  -4  -2 -21    0.83    0.79   0
   4  -2  21    1.64    1.00   0
   4   2  21    1.86    0.83   0
  -4   2 -21    0.78    0.82   0
  -4  -2  21    1.24    0.99   0
  -5  -2 -21    5.19    0.83   0
   5  -2  21    4.99    0.87   0
  -5  -2  21    4.33    1.04   0
  -5   2 -21    4.61    0.87   0
   5   2  21    4.69    0.85   0
  -5   2  21    4.43    0.85   0
  -6   2  21   50.26    1.14   0
   6  -2  21   49.30    1.14   0
  -6   2 -21   47.81    1.36   0
   6   2  21   47.10    1.14   0
  -6  -2  21   48.96    1.46   0
  -6  -2 -21   49.04    1.13   0
   7  -2  21    1.97    0.84   0
  -7  -2  21    2.01    1.05   0
  -7   2 -21    1.25    0.87   0
  -7   2  21    1.25    0.81   0
   7   2  21    1.56    0.86   0
  -7  -2 -21    2.23    1.03   0
   8  -2  21    1.82    0.89   0
  -8   2  21    1.82    0.80   0
  -8  -2  21    0.61    1.07   0
  -8   2 -21    1.49    1.02   0
   8   2  21    1.02    1.08   0
  -8  -2  21    0.63    1.14   0
  -8  -2 -21    1.88    0.85   0
   9  -2  21    5.27    0.90   0
  -9  -2  21    2.42    1.17   0
  -9   2 -21    5.76    0.90   0
   9   2  21    4.99    1.12   0
  -9  -2 -21    3.96    0.90   0
  -9  -2  21    4.23    1.17   0
  -9   2  21    4.39    0.89   0
  10  -2  21    7.59    0.96   0
 -10   2 -21    6.16    0.95   0
  10   2  21    4.98    1.16   0
 -10  -2 -21    5.72    0.95   0
 -10   2  21    7.26    0.91   0
 -10  -2  21    4.46    1.18   0
 -10  -2  21    4.01    1.15   0
  11  -2  21    3.66    0.93   0
 -11   2 -21    1.67    1.14   0
  11   2  21    2.40    0.94   0
 -11  -2 -21    2.95    0.93   0
 -11   2  21    1.10    0.91   0
 -11  -2  21    1.58    1.17   0
   1   3  21    8.15    0.84   0
   1  -3  21    7.50    1.08   0
  -1   3  21    7.60    0.84   0
  -1  -3  21    6.53    1.09   0
  -1   3 -21    8.57    1.07   0
  -1  -3 -21    8.83    0.83   0
  -2  -3  21   47.39    1.62   0
   2   3  21   49.71    1.24   0
   2  -3  21   48.23    1.37   0
  -2   3 -21   53.99    1.55   0
  -2  -3 -21   51.59    1.09   0
  -2   3  21   45.43    1.11   0
   3   3  21    4.71    0.82   0
  -3   3  21    3.47    0.84   0
  -3  -3 -21    4.53    0.82   0
  -3  -3  21    3.79    1.22   0
   3  -3  21    4.49    1.02   0
  -3   3 -21    4.89    1.18   0
  -4   3 -21    1.14    1.04   0
   4  -3  21    2.62    1.00   0
  -4   3  21    1.72    0.80   0
  -4  -3  21    1.02    1.17   0
  -4  -3 -21    1.24    0.82   0
   4   3  21    1.13    0.83   0
   5  -3  21    4.68    1.06   0
  -5  -3 -21    4.61    0.84   0
  -5   3  21    4.27    0.84   0
  -5   3 -21    5.02    1.07   0
   5   3  21    4.38    0.86   0
  -5  -3  21    4.82    1.23   0
   6  -3  21    0.19    1.04   0
  -6  -3  21    0.26    1.03   0
  -6  -3 -21   -0.56    1.01   0
  -6   3 -21    0.81    1.02   0
   6   3  21    0.52    1.04   0
  -6  -3  21    0.60    1.17   0
  -6   3  21    1.07    0.83   0
   7  -3  21    1.66    1.05   0
  -7  -3 -21   -0.42    0.85   0
  -7   3  21    0.70    0.85   0
  -7   3 -21    0.96    1.09   0
   7   3  21    0.61    0.87   0
  -7  -3  21    0.17    1.05   0
  -7  -3  21   -0.05    1.20   0
   8  -3  21    4.96    1.13   0
  -8  -3  21    3.19    1.17   0
  -8   3 -21    3.95    0.94   0
   8   3  21    4.95    0.92   0
  -8   3  21    4.07    0.88   0
  -8  -3  21    3.62    1.13   0
  -8  -3 -21    4.53    0.92   0
   9  -3  21    0.44    1.19   0
  -9   3  21   -0.38    0.85   0
  -9   3 -21    0.94    1.14   0
   9   3  21    0.21    0.90   0
  -9  -3 -21    1.51    0.90   0
  -9  -3  21    0.49    1.11   0
  -9  -3  21    0.37    1.09   0
 -10   3 -21    3.12    1.20   0
  10   3  21    2.06    0.96   0
 -10  -3 -21    2.94    0.95   0
 -10   3  21    1.14    0.93   0
 -10  -3  21    2.15    1.19   0
 -10  -3  21    2.62    1.19   0
  10  -3  21    2.90    0.99   0
   0  -4  21    1.51    1.39   0
   0   4  21    1.43    0.83   0
   1  -4  21    1.11    1.23   0
   1   4  21    0.78    0.85   0
  -1  -4  21    0.86    1.62   0
  -1   4  21    1.63    0.80   0
   2  -4  21    5.64    1.39   0
   2   4  21    6.18    0.86   0
  -2   4 -21    5.62    1.39   0
  -2  -4  21    5.64    1.60   0
  -2   4  21    3.93    0.86   0
  -2  -4 -21    4.43    0.87   0
   3   4  21    2.03    1.05   0
   3  -4  21    1.98    1.23   0
  -3   4 -21    1.89    1.23   0
  -3  -4  21    1.38    1.56   0
  -3  -4  21    0.98    1.63   0
  -3  -4 -21    2.67    0.85   0
  -3   4  21    2.02    0.86   0
   4  -4  21    0.40    1.08   0
  -4   4  21    0.58    1.04   0
  -4  -4 -21    0.99    1.02   0
  -4   4 -21    0.36    1.24   0
  -4  -4  21    0.17    1.50   0
   4   4  21   -0.59    0.86   0
  -4  -4  21    0.37    1.67   0
  -5  -4  21    0.34    1.55   0
  -5   4  21    2.36    0.84   0
   5   4  21    0.56    0.86   0
  -5  -4 -21    1.46    0.85   0
  -5  -4  21    0.67    1.55   0
  -5   4 -21    0.14    1.24   0
   5  -4  21    1.61    1.25   0
  -6  -4  21    4.99    1.51   0
  -6  -4 -21    4.86    0.92   0
  -6   4 -21    5.52    1.22   0
   6   4  21    4.15    0.92   0
  -6   4  21    4.52    0.90   0
   6  -4  21    5.11    1.19   0
  -6  -4  21    4.32    1.50   0
  -7  -4  21    1.30    1.46   0
  -7  -4 -21   -0.08    1.07   0
  -7   4 -21    2.27    1.12   0
   7   4  21    2.09    1.13   0
   7  -4  21    3.27    1.12   0
  -7  -4  21    1.40    1.52   0
  -7   4  21    1.91    0.89   0
  -8  -4  21    5.18    1.48   0
  -8  -4 -21   10.17    0.96   0
  -8   4  21    8.69    0.98   0
  -8  -4  21    8.26    1.58   0
  -8   4 -21    7.78    1.21   0
   8   4  21    9.86    1.17   0
   8  -4  21    9.91    1.22   0
   1   5  21    1.68    0.85   0
  -1   5  21    2.61    0.91   0
   2   5  21    6.80    0.97   0
  -2   5  21    7.58    0.95   0
  -3  -5 -21   -0.40    0.91   0
  -3   5  21   -0.10    0.92   0
   3   5  21    0.48    0.86   0
  -4   5  21    7.36    1.17   0
  -4  -5 -21   10.90    1.19   0
  -4   5 -21   14.66    1.69   0
   4  -5  21    9.95    1.85   0
   4   5  21   10.52    1.04   0
  -5   5  21    5.03    1.14   0
  -5   5 -21    5.96    1.43   0
  -5  -5 -21    4.99    1.17   0
   5  -5  21    5.02    1.47   0
   5   5  21    3.87    0.98   0
   0   0 -22   47.02    1.21   0
   0   0  22   42.07    1.07   0
   1   0  22  199.01    1.86   0
  -1   0  22  195.53    1.87   0
  -1   0 -22  217.91    1.73   0
   2   0  22   11.74    0.87   0
  -2   0  22    9.32    1.04   0
  -2   0 -22   10.89    0.88   0
  -3   0  22  132.30    1.70   0
  -3   0 -22  141.50    1.53   0
   3   0  22  135.59    1.50   0
  -4   0 -22    2.39    0.79   0
  -4   0  22    2.13    0.81   0
   4   0  22    1.90    0.80   0
   5   0  22    1.46    0.79   0
  -5   0  22    1.61    0.95   0
  -5   0 -22    1.04    0.76   0
  -6   0  22    1.03    0.93   0
   6   0  22    1.51    0.77   0
  -6   0 -22    1.98    0.82   0
   7   0  22    9.24    0.87   0
  -7   0  22   11.38    0.88   0
  -7   0 -22   11.54    1.04   0
  -8   0  22    1.17    0.83   0
   8   0  22    0.02    0.83   0
  -8   0 -22    0.02    0.81   0
  -9   0  22    3.09    1.01   0
   9   0  22    1.53    0.86   0
  -9   0 -22    1.80    0.87   0
  10   0  22    4.42    0.90   0
 -10   0 -22    3.24    0.89   0
 -10   0  22    4.08    0.88   0
  11   0  22    8.74    1.00   0
 -11   0 -22    8.21    0.98   0
 -11   0  22    9.10    1.20   0
   1  -1  22    1.06    0.99   0
   1   1  22   -0.08    0.79   0
  -1  -1  22   -0.18    0.77   0
  -1   1  22   -0.12    0.76   0
  -1   1 -22    0.10    0.95   0
  -1  -1 -22   -0.08    0.75   0
  -2  -1 -22  152.08    1.48   0
   2   1  22  133.66    1.44   0
  -2  -1  22  129.80    1.74   0
  -2   1  22  134.72    1.63   0
   2  -1  22  134.04    1.53   0
  -2   1 -22  151.70    1.74   0
  -3   1  22   15.02    0.90   0
  -3   1 -22   18.57    0.92   0
  -3  -1 -22   19.04    0.86   0
   3  -1  22   17.72    1.11   0
  -3  -1  22   17.01    1.13   0
   3   1  22   18.48    0.92   0
  -4   1 -22   59.90    1.19   0
  -4  -1  22   51.83    1.34   0
  -4   1  22   53.20    1.15   0
  -4  -1 -22   57.15    1.30   0
   4  -1  22   56.17    1.38   0
   4   1  22   54.49    1.17   0
  -5  -1 -22   89.35    1.27   0
  -5  -1  22   81.55    1.58   0
   5  -1  22   88.74    1.52   0
  -5   1  22   85.62    1.30   0
   5   1  22   85.17    1.30   0
  -5   1 -22   88.73    1.53   0
  -6   1  22   27.27    1.15   0
   6  -1  22   28.62    1.04   0
   6   1  22   27.29    1.01   0
  -6   1 -22   28.56    1.03   0
  -6  -1 -22   30.09    1.18   0
  -6  -1  22   27.29    1.24   0
   7  -1  22   37.23    1.12   0
  -7  -1  22   34.61    1.32   0
   7   1  22   35.07    1.08   0
  -7   1  22   33.37    1.05   0
  -7   1 -22   35.57    1.28   0
  -7  -1 -22   35.75    1.23   0
  -8   1  22   10.21    1.05   0
   8  -1  22   10.10    0.92   0
   8   1  22   10.50    0.93   0
  -8   1 -22   11.25    0.90   0
  -8  -1 -22   12.06    0.88   0
  -8  -1  22   13.05    0.98   0
   9  -1  22    4.76    0.87   0
   9   1  22    5.13    0.90   0
  -9   1 -22    4.97    1.04   0
  -9  -1 -22    5.36    0.87   0
  -9   1  22    5.10    0.90   0
  -9  -1  22    4.02    0.91   0
  10  -1  22    4.91    0.93   0
  10   1  22    3.33    0.90   0
 -10   1 -22    2.83    1.15   0
 -10  -1 -22    4.06    0.89   0
 -10  -1  22    4.21    0.96   0
 -10   1  22    4.88    0.88   0
 -10  -1  22    4.04    1.08   0
 -11   1  22    0.91    0.88   0
  11  -1  22    1.07    1.15   0
  11   1  22   -0.09    0.91   0
 -11   1 -22    0.52    0.92   0
 -11  -1 -22   -0.83    0.94   0
 -11  -1  22    0.56    0.93   0
   0  -2 -22    9.83    1.00   0
   0   2  22    8.97    0.85   0
   0  -2  22    7.42    1.05   0
  -1  -2  22   32.58    1.23   0
  -1   2 -22   36.59    1.24   0
  -1  -2 -22   36.31    0.99   0
   1   2  22   30.19    1.04   0
  -1   2  22   33.54    1.01   0
   1  -2  22   32.82    1.26   0
  -2   2 -22   11.69    1.05   0
   2   2  22   11.00    1.05   0
  -2  -2  22   11.62    0.91   0
  -2  -2 -22   10.38    1.00   0
   2  -2  22    9.79    1.07   0
  -2   2  22   11.51    0.86   0
   3   2  22    1.54    0.82   0
  -3   2  22    1.88    0.80   0
  -3   2 -22    1.54    0.99   0
   3  -2  22    2.38    1.01   0
  -3  -2  22    1.95    0.98   0
  -3  -2 -22    1.58    0.99   0
  -4   2 -22   11.89    0.90   0
  -4   2  22   12.56    0.86   0
   4  -2  22   10.79    1.11   0
  -4  -2 -22   11.97    1.03   0
  -4  -2  22   10.57    1.12   0
   4   2  22   10.96    0.89   0
  -5  -2  22   50.75    1.25   0
  -5  -2 -22   54.49    1.14   0
   5  -2  22   49.83    1.38   0
  -5   2  22   47.74    1.16   0
   5   2  22   44.90    1.11   0
  -5   2 -22   52.94    1.39   0
  -6   2  22   83.87    1.54   0
  -6  -2 -22   98.75    1.36   0
   6  -2  22   92.79    1.62   0
  -6  -2  22   96.24    1.63   0
  -6   2 -22  100.21    1.46   0
   6   2  22   88.55    1.39   0
  -7  -2  22    1.43    1.09   0
   7  -2  22    1.06    1.07   0
  -7   2  22    0.76    0.99   0
  -7   2 -22    0.93    1.06   0
   7   2  22    0.03    0.87   0
  -7  -2 -22    1.11    0.84   0
   8  -2  22    5.93    0.88   0
  -8   2 -22    4.46    1.11   0
   8   2  22    4.92    0.92   0
  -8  -2  22    5.23    1.12   0
  -8  -2  22    5.21    1.09   0
  -8   2  22    4.36    0.89   0
  -8  -2 -22    6.81    1.11   0
   9  -2  22    0.16    1.12   0
  -9  -2  22    1.30    1.09   0
  -9   2 -22   -0.48    0.89   0
   9   2  22    1.08    0.90   0
  -9   2  22    1.06    1.05   0
  -9  -2 -22    0.22    0.89   0
  -9  -2  22    0.07    1.15   0
  10  -2  22   12.09    1.21   0
 -10   2  22   11.84    1.19   0
 -10  -2  22   12.74    1.24   0
 -10   2 -22   14.11    1.02   0
  10   2  22   11.98    1.04   0
 -10  -2 -22   12.04    1.02   0
 -10  -2  22    9.96    1.26   0
  -1   3 -22   28.62    1.25   0
   1   3  22   26.49    0.97   0
  -1  -3 -22   26.26    0.96   0
   1  -3  22   25.03    1.24   0
  -1   3  22   25.91    0.97   0
  -1  -3  22   24.21    1.28   0
  -2  -3  22    0.59    1.03   0
  -2  -3 -22    0.35    0.78   0
   2   3  22    0.85    0.81   0
   2  -3  22    0.24    1.06   0
  -2   3 -22    0.33    1.03   0
  -2   3  22    1.64    0.81   0
  -3   3  22   17.06    0.90   0
   3   3  22   18.21    1.10   0
  -3  -3  22   16.63    1.33   0
   3  -3  22   17.65    1.15   0
  -3  -3 -22   19.11    0.92   0
  -3   3 -22   19.77    1.16   0
  -4   3 -22    1.59    1.06   0
   4  -3  22    1.78    1.04   0
  -4   3  22    1.92    0.99   0
  -4  -3  22    2.38    1.25   0
  -4  -3 -22    2.34    0.82   0
   4   3  22    2.56    0.83   0
   5  -3  22    0.21    1.04   0
  -5   3  22    0.19    0.83   0
  -5  -3 -22    0.01    0.83   0
  -5  -3  22    0.80    1.22   0
   5   3  22    1.26    0.86   0
  -5   3 -22    0.85    1.03   0
  -6  -3  22    0.31    1.25   0
   6  -3  22    0.76    1.07   0
  -6  -3 -22   -0.06    0.85   0
  -6   3 -22    1.11    1.07   0
   6   3  22   -0.32    1.04   0
  -6  -3  22    0.40    1.08   0
  -6   3  22    1.08    0.86   0
   7  -3  22    4.88    1.11   0
  -7   3  22    3.53    1.07   0
  -7  -3 -22    3.36    0.85   0
  -7  -3  22    3.06    1.15   0
  -7   3 -22    4.14    1.12   0
   7   3  22    3.09    0.90   0
  -7  -3  22    3.40    1.20   0
   8  -3  22   14.13    1.27   0
  -8  -3 -22   16.56    1.01   0
  -8   3 -22   14.02    1.26   0
  -8   3  22   16.17    1.00   0
   8   3  22   14.28    1.03   0
  -8  -3  22   14.72    1.33   0
  -8  -3  22   13.17    1.33   0
   9  -3  22   18.77    1.35   0
  -9   3 -22   19.77    1.06   0
  -9  -3  22   15.57    1.42   0
   9   3  22   15.81    1.06   0
  -9   3  22   14.90    1.06   0
  -9  -3  22   13.63    1.35   0
  -9  -3 -22   19.22    1.25   0
   0  -4  22    5.15    1.46   0
   0   4  22    5.37    1.07   0
   1  -4  22    1.37    1.25   0
   1   4  22    1.12    1.04   0
  -1  -4  22    1.57    1.39   0
  -1   4  22    1.99    1.06   0
   2  -4  22    0.70    1.27   0
   2   4  22    0.89    0.84   0
  -2  -4 -22    2.07    1.04   0
  -2  -4  22    0.43    1.40   0
  -2   4  22    1.43    0.87   0
   3   4  22    8.37    0.96   0
   3  -4  22    8.87    1.34   0
  -3  -4 -22   10.39    0.94   0
  -3   4 -22   11.17    1.33   0
  -3  -4  22    8.54    1.71   0
  -3   4  22   10.02    0.94   0
   4  -4  22    1.76    1.31   0
  -4   4  22    0.91    0.87   0
  -4  -4 -22    0.43    1.07   0
  -4   4 -22    0.71    1.15   0
  -4  -4  22    0.72    1.52   0
   4   4  22    2.23    0.93   0
  -4  -4  22    0.71    1.57   0
   5  -4  22   13.33    1.21   0
  -5  -4 -22   11.93    0.97   0
  -5   4 -22   13.98    1.39   0
  -5  -4  22   10.88    1.63   0
  -5   4  22   11.28    1.14   0
   5   4  22   13.04    0.97   0
  -5  -4  22   10.16    1.75   0
  -6  -4  22    1.60    1.49   0
  -6   4  22    2.05    0.89   0
   6   4  22    0.77    0.92   0
  -6   4 -22    1.65    1.15   0
  -6  -4 -22    1.54    1.13   0
  -6  -4  22    1.13    1.51   0
   6  -4  22    1.04    1.31   0
  -7  -4  22    1.12    1.50   0
  -7  -4 -22    0.24    0.91   0
  -7   4 -22    0.15    1.16   0
   7   4  22    0.35    0.87   0
  -7  -4  22    1.52    1.36   0
  -7   4  22    0.01    0.91   0
   7  -4  22    0.37    1.16   0
   1   5  22    1.11    0.93   0
  -1   5  22   -0.99    0.94   0
   2   5  22   15.21    1.04   0
  -2   5  22   15.24    1.03   0
  -3  -5 -22    7.67    0.94   0
   3  -5  22    6.84    1.82   0
  -3   5  22    6.14    0.98   0
   3   5  22    6.87    1.01   0
  -4   5 -22    0.64    1.65   0
  -4  -5 -22   -0.50    0.96   0
   4  -5  22    0.88    1.70   0
   4   5  22    1.93    0.89   0
  -4   5  22    2.02    1.14   0
  -1   1 -23  103.93    1.55   0
   1  -1  23   94.90    1.39   0
  -1  -1 -23  102.79    1.30   0
   1   1  23   97.34    1.31   0
  -1  -1  23   95.82    1.42   0
  -1   1  23   90.26    1.47   0
  -2   1 -23  124.98    1.52   0
   2   1  23  114.23    1.44   0
  -2  -1 -23  122.66    1.47   0
  -2  -1  23  116.19    1.69   0
  -2   1  23  114.02    1.47   0
   2  -1  23  114.71    1.68   0
  -3   1  23   22.60    1.12   0
  -3   1 -23   27.14    1.19   0
   3  -1  23   24.44    1.17   0
  -3  -1  23   24.19    1.19   0
  -3  -1 -23   31.02    0.97   0
   3   1  23   25.27    1.16   0
  -4  -1  23    2.73    1.05   0
  -4   1 -23    0.81    0.78   0
  -4   1  23    0.63    1.00   0
  -4  -1 -23    0.91    0.80   0
   4  -1  23    1.69    0.99   0
   4   1  23    1.05    0.82   0
  -5  -1 -23   68.42    1.21   0
  -5  -1  23   63.75    1.45   0
  -5   1  23   63.72    1.24   0
   5  -1  23   64.93    1.32   0
   5   1  23   61.41    1.20   0
  -5   1 -23   67.72    1.45   0
   6  -1  23    3.22    1.06   0
   6   1  23    3.26    0.85   0
  -6  -1  23    2.28    1.07   0
  -6   1 -23    3.73    0.86   0
  -6   1  23    2.97    0.81   0
  -6  -1 -23    3.01    0.84   0
  -7  -1  23   48.52    1.43   0
  -7   1  23   48.50    1.17   0
   7  -1  23   45.33    1.34   0
   7   1  23   48.69    1.30   0
  -7   1 -23   48.32    1.14   0
  -7  -1 -23   51.23    1.14   0
   8  -1  23    2.46    1.07   0
   8   1  23    0.30    1.08   0
  -8   1 -23    1.68    0.83   0
  -8  -1  23    1.95    1.07   0
  -8  -1 -23    0.24    1.04   0
  -8   1  23    1.00    1.01   0
  -9   1  23    3.11    0.86   0
   9  -1  23    2.94    0.88   0
  -9  -1  23    3.58    1.09   0
   9   1  23    2.06    1.09   0
  -9   1 -23    3.06    1.06   0
  -9  -1 -23    0.90    0.87   0
  10  -1  23    2.80    0.92   0
  10   1  23    1.78    0.87   0
 -10   1 -23    1.44    1.10   0
 -10  -1 -23    1.48    1.10   0
 -10  -1  23    0.96    1.18   0
 -10   1  23    3.07    0.90   0
 -10  -1  23    1.22    0.90   0
   0  -2 -23    7.83    0.83   0
   0   2  23    7.68    0.86   0
   0  -2  23    7.47    1.06   0
  -1  -2  23    5.25    1.03   0
   1   2  23    5.33    1.01   0
  -1   2 -23    6.07    1.01   0
  -1  -2 -23    5.12    0.83   0
  -1   2  23    6.30    0.86   0
   1  -2  23    5.32    0.87   0
   2   2  23    1.47    0.83   0
  -2  -2  23    0.47    1.00   0
  -2   2 -23   -0.09    1.00   0
  -2  -2 -23    2.50    0.97   0
   2  -2  23    0.56    1.02   0
  -2   2  23    0.25    0.95   0
  -3   2  23   46.38    1.26   0
   3   2  23   47.10    1.25   0
  -3  -2 -23   51.33    1.25   0
  -3  -2  23   47.30    1.37   0
   3  -2  23   46.82    1.33   0
  -3   2 -23   50.88    1.34   0
  -4   2  23    2.98    0.83   0
  -4   2 -23    3.89    0.81   0
   4  -2  23    4.66    1.06   0
  -4  -2 -23    3.80    0.83   0
  -4  -2  23    3.61    1.06   0
   4   2  23    2.35    0.84   0
  -5  -2  23   49.37    1.42   0
   5  -2  23   45.91    1.37   0
  -5  -2 -23   48.61    1.31   0
  -5   2  23   46.04    1.11   0
   5   2  23   40.30    1.31   0
  -5   2 -23   50.43    1.38   0
  -6  -2 -23   34.77    1.11   0
   6  -2  23   32.56    1.16   0
  -6  -2  23   34.23    1.36   0
   6   2  23   30.29    1.12   0
  -6   2 -23   33.69    1.32   0
  -6   2  23   36.63    1.08   0
  -7  -2 -23    4.36    1.07   0
  -7   2  23    4.25    0.88   0
   7  -2  23    3.40    0.91   0
   7   2  23    3.56    0.90   0
  -7   2 -23    4.46    0.89   0
  -7  -2  23    4.14    1.09   0
  -8  -2  23   16.47    1.01   0
   8  -2  23   14.93    1.18   0
  -8   2  23   13.64    0.98   0
  -8   2 -23   15.96    0.99   0
   8   2  23   13.54    0.99   0
  -8  -2 -23   13.29    0.97   0
   9  -2  23   36.33    1.25   0
   9   2  23   34.47    1.19   0
  -9   2 -23   38.98    1.41   0
  -9  -2  23   29.02    1.47   0
  -9  -2 -23   43.78    1.19   0
  -9  -2  23   32.84    1.49   0
  -9   2  23   34.18    1.20   0
  10  -2  23    0.93    0.96   0
  10   2  23    1.75    0.96   0
 -10   2 -23    1.45    1.15   0
 -10   2  23    1.08    0.93   0
 -10  -2  23    1.13    1.17   0
 -10  -2 -23    0.82    0.94   0
 -10  -2  23    1.00    1.01   0
  -1  -3 -23    0.65    0.98   0
   1   3  23    0.23    0.82   0
   1  -3  23    0.76    1.03   0
  -1   3  23    1.94    0.81   0
  -1  -3  23    0.70    1.19   0
  -2  -3  23    8.60    1.28   0
  -2   3 -23    9.31    1.09   0
   2   3  23    6.71    1.06   0
  -2  -3 -23    9.34    1.03   0
   2  -3  23    9.05    1.27   0
  -2   3  23    7.79    0.86   0
   3   3  23    2.80    0.87   0
  -3  -3  23    3.72    1.13   0
   3  -3  23    4.75    1.07   0
  -3  -3 -23    3.49    0.86   0
  -3   3  23    4.97    1.03   0
  -3   3 -23    4.72    1.06   0
  -4  -3 -23    8.30    0.91   0
  -4   3  23    6.75    0.89   0
   4  -3  23    7.44    1.13   0
  -4  -3  23    6.36    1.15   0
  -4   3 -23    8.63    1.13   0
   4   3  23    6.54    0.90   0
  -5   3 -23    1.93    1.07   0
   5  -3  23    3.18    0.93   0
  -5   3  23    3.47    0.89   0
  -5  -3  23    4.64    1.30   0
  -5  -3 -23    4.47    0.88   0
   5   3  23    4.93    0.89   0
   6  -3  23    4.78    1.09   0
  -6  -3 -23    6.04    0.90   0
  -6   3  23    4.43    0.89   0
   6   3  23    4.09    1.11   0
  -6   3 -23    4.74    1.11   0
  -6  -3  23    3.91    1.12   0
   7  -3  23    1.58    1.14   0
  -7  -3  23    1.44    1.31   0
  -7  -3 -23    3.00    1.12   0
   7   3  23    2.63    1.13   0
  -7   3 -23    2.05    1.14   0
  -7  -3  23    1.76    1.15   0
  -7   3  23    3.12    0.89   0
   8  -3  23    5.22    1.01   0
  -8  -3 -23    8.18    0.97   0
  -8   3  23    3.91    1.15   0
  -8   3 -23    5.90    1.00   0
   8   3  23    4.06    1.19   0
  -8  -3  23    5.03    1.25   0
  -8  -3  23    5.98    1.25   0
   9  -3  23    2.05    1.22   0
  -9  -3  23    0.42    1.17   0
  -9   3 -23    0.24    1.20   0
   9   3  23   -0.12    0.98   0
  -9   3  23    1.93    1.15   0
   0  -4  23   55.56    2.05   0
   0   4  23   60.69    1.20   0
   1  -4  23    0.96    1.44   0
   1   4  23    0.84    0.88   0
  -1  -4  23    0.55    1.57   0
  -1   4  23    1.12    0.86   0
   2   4  23    0.60    0.87   0
   2  -4  23    0.49    1.25   0
  -2  -4 -23   -0.14    0.84   0
  -2  -4  23   -0.11    1.42   0
  -2   4  23    0.62    0.88   0
   3   4  23    6.14    0.92   0
  -3   4 -23    5.57    1.35   0
   3  -4  23    4.54    1.35   0
  -3  -4 -23    6.32    0.88   0
  -3  -4  23    4.72    1.66   0
  -3   4  23    6.16    0.91   0
  -4   4  23    9.76    0.95   0
   4  -4  23    9.60    1.25   0
  -4  -4 -23    8.31    0.96   0
  -4  -4  23    8.07    1.71   0
  -4   4 -23   11.29    1.40   0
  -4  -4  23    9.68    1.62   0
   4   4  23    8.09    0.97   0
   5  -4  23    7.54    1.25   0
  -5  -4  23    6.91    1.60   0
  -5  -4 -23    6.94    0.96   0
  -5   4  23    6.61    0.96   0
  -5   4 -23    8.25    1.23   0
   5   4  23    7.90    0.99   0
  -5  -4  23    5.66    1.72   0
  -6  -4  23    7.51    1.46   0
  -6   4  23    8.68    0.98   0
   6   4  23    7.01    1.00   0
  -6  -4  23    6.20    1.62   0
  -6  -4 -23    6.34    1.17   0
   6  -4  23    6.96    1.29   0
  -6   4 -23    8.77    1.39   0
   7   4  23    1.80    0.94   0
  -7  -4  23    0.33    1.56   0
  -7   4 -23    1.40    1.18   0
   7  -4  23    1.30    1.18   0
   1   5  23    2.34    0.97   0
  -1   5  23    1.89    1.16   0
   2   5  23    3.29    1.20   0
  -2   5  23    5.79    0.98   0
   0   0 -24   69.64    1.30   0
   0   0  24   61.86    1.19   0
  -1   0 -24  116.44    1.40   0
   1   0  24  102.81    1.43   0
  -1   0  24  109.69    1.42   0
   2   0  24   88.13    1.43   0
  -2   0 -24   91.91    1.44   0
  -2   0  24   85.41    1.32   0
  -3   0 -24  179.18    1.74   0
   3   0  24  167.57    1.82   0
  -3   0  24  172.20    1.88   0
  -4   0  24    0.68    0.80   0
  -4   0 -24    1.95    0.97   0
   4   0  24    1.54    0.80   0
  -5   0 -24    3.74    0.87   0
  -5   0  24    3.68    0.86   0
   5   0  24    3.23    0.86   0
   6   0  24   18.18    0.96   0
  -6   0  24   19.10    1.15   0
  -6   0 -24   21.55    1.09   0
  -7   0  24    0.63    0.87   0
   7   0  24    0.93    0.83   0
  -7   0 -24    1.39    0.98   0
   8   0  24    3.85    0.91   0
  -8   0  24    4.02    1.04   0
  -8   0 -24    2.40    0.88   0
   9   0  24    3.62    0.97   0
  -9   0 -24    3.88    1.17   0
  -9   0  24    3.66    0.87   0
  10   0  24    3.76    1.10   0
 -10   0  24    2.62    1.11   0
 -10   0 -24    1.79    1.11   0
   1  -1  24   81.35    1.56   0
   1   1  24   77.33    1.31   0
  -1   1 -24   89.19    1.43   0
  -1  -1 -24   93.68    1.28   0
  -1  -1  24   84.95    1.35   0
  -1   1  24   79.67    1.45   0
   2   1  24   64.25    1.39   0
  -2   1 -24   78.24    1.51   0
  -2  -1 -24   75.91    1.40   0
  -2  -1  24   67.81    1.33   0
  -2   1  24   69.34    1.24   0
   2  -1  24   69.22    1.36   0
  -3  -1  24    0.76    0.81   0
   3  -1  24    2.20    0.87   0
  -3   1 -24    0.61    1.03   0
  -3  -1 -24    0.17    0.81   0
  -3   1  24    0.42    0.82   0
   3   1  24    0.43    0.82   0
  -4   1  24    0.14    0.80   0
  -4   1 -24    0.70    1.00   0
  -4  -1 -24    0.31    0.99   0
   4  -1  24    0.60    0.96   0
   4   1  24    1.94    0.99   0
  -4  -1  24   -0.40    0.87   0
  -5   1 -24    2.70    1.05   0
  -5  -1  24    1.85    1.07   0
  -5  -1 -24   -0.02    0.81   0
  -5   1  24    0.57    1.00   0
   5  -1  24    2.19    0.90   0
   5   1  24    0.12    0.83   0
  -6  -1 -24    1.01    0.81   0
   6  -1  24    0.52    0.84   0
  -6  -1  24   -0.25    1.03   0
   6   1  24    0.63    0.85   0
  -6   1  24    0.01    0.85   0
  -6   1 -24    0.33    0.86   0
  -7   1  24    1.22    0.81   0
   7  -1  24    0.62    1.05   0
   7   1  24    1.46    0.87   0
  -7   1 -24    0.34    0.84   0
  -7  -1  24    0.37    0.89   0
  -7  -1 -24    1.38    0.87   0
  -8  -1  24    0.75    1.07   0
   8  -1  24   -0.94    0.84   0
  -8   1  24    0.10    1.03   0
   8   1  24    0.88    0.88   0
  -8   1 -24    0.39    0.86   0
  -8  -1 -24   -0.66    0.88   0
   9  -1  24    0.61    0.90   0
   9   1  24    0.72    0.91   0
  -9   1 -24    1.22    1.08   0
  -9  -1 -24    0.28    0.88   0
  -9   1  24   -0.01    0.88   0
  -9  -1  24    1.75    1.08   0
  10  -1  24    6.05    0.98   0
 -10   1  24    4.05    0.92   0
 -10  -1  24    5.08    0.99   0
  10   1  24    3.46    0.97   0
 -10   1 -24    3.02    1.11   0
 -10  -1 -24    4.58    0.96   0
 -10  -1  24    4.77    0.98   0
   0   2  24    1.07    0.81   0
   0  -2  24    1.18    0.99   0
  -1  -2  24   19.49    1.16   0
   1   2  24   20.00    0.92   0
  -1   2 -24   23.53    1.12   0
  -1   2  24   18.53    0.94   0
   1  -2  24   17.79    1.16   0
  -1  -2 -24   19.86    0.91   0
   2   2  24    1.05    0.82   0
  -2  -2  24    3.26    1.07   0
  -2   2 -24    2.82    0.86   0
   2  -2  24    2.64    1.04   0
  -2   2  24    1.77    0.83   0
  -2  -2 -24    2.72    0.98   0
  -3  -2 -24    5.85    0.86   0
  -3  -2  24    7.94    1.12   0
   3  -2  24    6.98    1.13   0
  -3   2 -24    9.41    1.09   0
  -3   2  24    6.93    0.87   0
   3   2  24    7.26    0.88   0
  -4   2  24    0.58    0.83   0
  -4   2 -24    0.60    0.88   0
   4  -2  24    0.93    0.87   0
  -4  -2  24    0.74    1.05   0
  -4  -2 -24    0.29    0.82   0
   4   2  24    0.49    0.84   0
  -5   2 -24    2.01    1.10   0
  -5   2  24    1.37    0.86   0
   5  -2  24    0.74    1.12   0
  -5  -2 -24    2.14    0.86   0
   5   2  24    0.93    0.89   0
  -5  -2  24    1.83    1.06   0
  -6  -2  24    1.04    1.13   0
  -6  -2 -24    1.47    0.88   0
   6  -2  24    2.56    1.13   0
  -6   2  24    2.16    0.88   0
   6   2  24    2.89    0.89   0
  -6   2 -24    2.05    1.12   0
  -7  -2 -24    1.02    0.85   0
   7  -2  24    0.74    1.10   0
  -7  -2  24   -1.04    1.13   0
   7   2  24    0.93    0.89   0
  -7   2 -24    0.45    0.88   0
  -7   2  24    0.87    0.87   0
  -8  -2 -24    8.33    1.15   0
   8  -2  24    6.01    1.03   0
  -8   2  24    6.85    0.92   0
   8   2  24    7.36    0.95   0
  -8   2 -24    8.12    0.99   0
  -8  -2  24    6.39    1.20   0
   9  -2  24    8.08    1.01   0
  -9  -2  24    6.23    1.23   0
   9   2  24    5.59    1.00   0
  -9   2 -24    6.36    1.21   0
  -9   2  24    8.99    0.95   0
  -9  -2  24    7.82    1.01   0
  -9  -2 -24    7.82    1.00   0
  -1  -3 -24   18.87    0.93   0
   1   3  24   17.13    0.97   0
   1  -3  24   17.47    1.22   0
  -1   3  24   17.82    0.95   0
  -1  -3  24   17.37    1.38   0
   2   3  24    0.17    0.86   0
   2  -3  24   -0.00    1.05   0
  -2   3 -24    1.19    1.17   0
  -2  -3 -24    1.05    1.03   0
  -2   3  24   -0.84    0.85   0
  -2  -3  24    0.29    1.22   0
   3   3  24    2.26    0.87   0
  -3  -3  24    1.48    1.11   0
  -3   3 -24    2.40    1.06   0
   3  -3  24    2.43    1.11   0
  -3  -3 -24    1.19    0.85   0
  -3   3  24    2.50    0.88   0
  -4   3  24    8.90    0.92   0
  -4  -3 -24    7.24    1.09   0
   4  -3  24    8.48    1.17   0
  -4  -3  24    7.64    1.17   0
  -4   3 -24    8.75    1.10   0
   4   3  24    8.68    1.11   0
   5  -3  24    8.58    1.20   0
  -5   3 -24    9.26    1.16   0
  -5   3  24    7.87    0.92   0
  -5  -3  24    8.38    1.35   0
   5   3  24    6.45    1.14   0
  -5  -3 -24    7.82    0.92   0
   6  -3  24    0.73    1.13   0
  -6   3  24   -0.27    0.89   0
  -6  -3 -24    0.27    0.88   0
   6   3  24    0.65    1.08   0
  -6  -3  24    0.61    1.11   0
  -6   3 -24    0.44    1.12   0
   7  -3  24   10.29    1.09   0
  -7  -3  24    8.67    1.29   0
  -7  -3 -24   10.29    0.98   0
   7   3  24    9.97    1.20   0
  -7   3 -24   11.07    1.28   0
  -7  -3  24    8.50    1.28   0
  -7   3  24    9.37    1.18   0
  -8   3  24    3.80    0.94   0
   8  -3  24    4.82    1.23   0
  -8  -3 -24    3.12    0.96   0
  -8  -3  24    4.15    1.40   0
   8   3  24    4.73    1.19   0
  -8   3 -24    3.34    1.22   0
  -8  -3  24    3.42    1.25   0
   0  -4  24   23.57    1.75   0
   0   4  24   18.76    1.04   0
   1  -4  24    7.39    1.41   0
   1   4  24    7.04    0.92   0
  -1  -4  24    8.54    1.58   0
  -1   4  24    8.96    0.93   0
   2   4  24    1.15    0.91   0
  -2  -4 -24    1.97    0.86   0
   2  -4  24    1.57    1.33   0
  -2  -4  24    0.78    1.65   0
  -2   4  24    1.24    0.90   0
   3   4  24    2.01    1.06   0
   3  -4  24    2.59    1.15   0
  -3   4 -24    2.05    1.32   0
  -3  -4 -24    3.01    1.04   0
  -3  -4  24    1.68    1.66   0
  -3   4  24    2.49    0.90   0
   4  -4  24    0.77    1.17   0
  -4   4 -24   -0.13    1.14   0
  -4  -4 -24    1.35    0.84   0
  -4  -4  24    0.99    1.63   0
  -4  -4  24    0.96    1.47   0
   4   4  24    0.57    1.11   0
  -4   4  24    0.15    0.90   0
   5  -4  24    1.85    1.18   0
  -5  -4  24    2.00    1.54   0
  -5   4  24    2.37    0.94   0
  -5  -4 -24    2.04    0.93   0
  -5   4 -24    2.21    1.38   0
   5   4  24    1.33    1.15   0
  -5  -4  24    1.21    1.68   0
   6  -4  24    1.06    1.18   0
  -6  -4  24    1.37    1.57   0
  -6   4  24    1.38    0.93   0
   6   4  24    0.26    0.98   0
   1   1  25    3.35    1.04   0
  -1  -1  25    3.70    0.87   0
  -1   1  25    2.67    0.85   0
  -1   1 -25    3.98    0.85   0
  -1  -1 -25    3.99    0.84   0
   1  -1  25    4.11    1.02   0
   2   1  25    1.59    0.84   0
  -2  -1  25    1.50    1.06   0
  -2   1 -25    2.25    0.86   0
  -2  -1 -25    1.94    0.82   0
  -2   1  25    1.91    1.02   0
   2  -1  25    2.32    0.87   0
  -3  -1 -25    8.61    0.86   0
  -3  -1  25    7.37    1.13   0
   3  -1  25    8.89    0.94   0
  -3   1  25    7.57    1.03   0
  -3   1 -25   10.33    0.88   0
   3   1  25    8.74    1.06   0
  -4   1  25    8.29    1.05   0
  -4   1 -25    8.31    1.07   0
   4  -1  25    8.02    1.12   0
  -4  -1 -25    8.53    0.87   0
   4   1  25    8.93    0.87   0
  -4  -1  25    8.36    0.91   0
  -5  -1  25   12.54    1.19   0
  -5   1 -25   16.24    1.16   0
  -5   1  25   14.97    0.89   0
  -5  -1 -25   18.07    1.10   0
   5  -1  25   16.35    1.01   0
   5   1  25   16.11    0.94   0
  -6  -1 -25    4.74    0.85   0
  -6  -1  25    2.61    1.11   0
   6  -1  25    4.12    0.93   0
  -6   1  25    4.21    0.88   0
   6   1  25    2.91    0.88   0
  -6   1 -25    3.87    0.90   0
  -7  -1 -25    4.40    1.07   0
   7  -1  25    4.29    0.95   0
   7   1  25    3.56    0.90   0
  -7  -1  25    3.79    0.95   0
  -7   1 -25    4.85    0.92   0
  -7   1  25    3.91    0.89   0
  -8  -1  25   -0.03    1.09   0
  -8   1  25    1.12    0.87   0
   8  -1  25    0.42    0.90   0
   8   1  25    0.88    0.87   0
  -8   1 -25    0.09    0.85   0
  -8  -1 -25    1.33    0.91   0
   9  -1  25    3.38    1.17   0
  -9  -1  25    3.08    0.96   0
   9   1  25    2.26    0.96   0
  -9   1  25    1.57    0.90   0
  -9   1 -25    1.24    1.13   0
  -9  -1 -25    1.07    0.90   0
   0   2  25    6.86    0.87   0
   0  -2  25    7.86    1.07   0
  -1  -2  25    9.22    0.96   0
   1   2  25   10.25    0.87   0
  -1  -2 -25   12.13    1.04   0
  -1   2  25    7.43    0.89   0
   1  -2  25    8.51    1.10   0
  -1   2 -25   11.10    1.09   0
  -2  -2 -25    2.37    1.01   0
   2   2  25    4.18    0.83   0
  -2  -2  25    2.22    1.08   0
   2  -2  25    2.61    1.06   0
  -2   2  25    1.72    0.82   0
  -2   2 -25    2.26    1.03   0
  -3  -2 -25    1.02    0.86   0
  -3  -2  25    2.17    1.07   0
   3  -2  25    3.18    1.10   0
  -3   2  25    3.10    0.83   0
  -3   2 -25    2.65    0.88   0
   3   2  25    1.52    1.06   0
  -4   2  25    3.64    1.04   0
   4  -2  25    3.90    1.14   0
  -4   2 -25    2.83    0.90   0
  -4  -2  25    2.99    0.87   0
   4   2  25    2.95    0.87   0
  -4  -2 -25    3.40    0.86   0
  -5   2 -25   36.73    1.41   0
  -5   2  25   37.33    1.14   0
   5  -2  25   39.80    1.20   0
  -5  -2 -25   44.00    1.11   0
   5   2  25   33.35    1.14   0
  -5  -2  25   39.75    1.42   0
  -6  -2  25    4.57    1.14   0
   6  -2  25    6.78    1.00   0
  -6  -2 -25    7.39    0.91   0
  -6   2  25    5.63    0.95   0
   6   2  25    8.01    0.94   0
  -6   2 -25    5.97    1.12   0
  -7  -2 -25    1.09    1.08   0
   7  -2  25    1.28    0.91   0
  -7  -2  25    0.61    1.13   0
   7   2  25    0.12    0.90   0
  -7   2 -25    0.89    1.09   0
  -7   2  25    0.63    1.07   0
  -8   2  25    0.28    0.88   0
  -8  -2 -25    2.68    0.92   0
   8  -2  25    1.04    1.22   0
   8   2  25    0.97    0.93   0
  -8   2 -25    0.45    1.12   0
  -8  -2  25    0.59    1.13   0
   1   3  25   -0.04    0.84   0
  -1  -3 -25    0.23    0.83   0
  -1   3  25   -0.96    0.89   0
   1  -3  25    0.35    1.05   0
  -1  -3  25    0.74    1.08   0
   2   3  25   -0.84    0.84   0
   2  -3  25    0.00    1.08   0
  -2  -3 -25    1.04    0.87   0
  -2   3  25    1.06    0.88   0
  -2   3 -25    0.82    1.03   0
  -2  -3  25    0.79    1.07   0
  -3  -3  25   26.61    1.55   0
   3  -3  25   29.21    1.36   0
  -3   3 -25   36.47    1.29   0
  -3   3  25   28.85    1.11   0
  -3  -3 -25   29.18    1.08   0
   3   3  25   24.67    1.08   0
  -4   3  25    7.72    1.10   0
   4  -3  25    7.81    1.23   0
  -4  -3  25    8.80    1.39   0
  -4  -3 -25    8.96    1.12   0
  -4   3 -25    9.26    1.22   0
   4   3  25    6.87    0.95   0
  -5  -3 -25    3.47    1.09   0
  -5   3  25    2.28    1.11   0
   5  -3  25    1.85    1.13   0
  -5   3 -25    1.89    1.11   0
  -5  -3  25    2.19    1.32   0
   5   3  25    2.58    0.93   0
  -6   3 -25    1.34    0.92   0
   6  -3  25    0.87    1.14   0
  -6   3  25    0.76    0.93   0
   6   3  25   -0.03    0.93   0
  -6  -3 -25    2.89    1.11   0
  -6  -3  25    0.60    1.15   0
  -7  -3  25    1.34    1.18   0
   7  -3  25    1.10    1.19   0
  -7  -3 -25    0.43    0.95   0
   7   3  25    0.56    1.16   0
  -7   3  25    1.50    0.96   0
  -7  -3  25    0.38    1.15   0
  -7   3 -25    0.81    1.20   0
   0   4  25    5.79    0.97   0
   0  -4  25    6.50    1.61   0
   1   4  25   16.02    1.25   0
   1  -4  25   16.84    1.59   0
  -1  -4  25   18.05    1.75   0
  -1   4  25   19.09    1.02   0
   2   4  25    0.91    0.90   0
   2  -4  25    0.29    1.35   0
  -2  -4 -25    0.83    1.06   0
  -2  -4  25    0.81    1.51   0
  -2   4  25   -0.21    0.91   0
   3  -4  25   10.84    1.31   0
  -3   4 -25    8.54    1.43   0
  -3  -4 -25    7.07    0.96   0
  -3  -4  25    8.19    1.66   0
  -3   4  25    6.18    1.00   0
   3   4  25   10.10    0.98   0
   4  -4  25    6.64    1.29   0
  -4   4 -25    6.17    1.21   0
  -4  -4  25    6.83    1.64   0
  -4  -4  25    6.07    1.67   0
   4   4  25    4.83    1.00   0
  -4  -4 -25    6.31    0.97   0
  -4   4  25    5.39    0.97   0
   0   0  26    1.69    0.98   0
   1   0  26    0.84    0.84   0
  -1   0  26    0.37    0.80   0
  -1   0 -26   -0.25    0.99   0
  -2   0  26   17.96    0.99   0
  -2   0 -26   20.91    0.94   0
   2   0  26   17.98    0.99   0
  -3   0 -26    3.20    0.85   0
  -3   0  26    2.60    1.04   0
   3   0  26    1.69    0.83   0
  -4   0 -26    2.44    0.90   0
   4   0  26    2.92    1.09   0
  -4   0  26    2.61    1.05   0
  -5   0  26    3.96    0.92   0
  -5   0 -26    5.13    0.84   0
   5   0  26    4.33    0.87   0
  -6   0 -26    1.05    0.88   0
  -6   0  26    2.24    0.87   0
   6   0  26    1.52    0.89   0
  -7   0 -26    1.70    0.90   0
   7   0  26    2.77    0.89   0
  -7   0  26    3.26    0.93   0
   8   0  26    9.69    0.97   0
  -8   0 -26    7.88    1.15   0
  -8   0  26    8.32    1.00   0
  -9   0  26    2.33    0.94   0
   9   0  26    3.22    0.97   0
  -9   0 -26    3.90    0.95   0
   1   1  26   -0.15    0.80   0
  -1  -1  26    1.09    1.04   0
  -1   1 -26   -0.02    1.05   0
  -1   1  26    0.06    0.80   0
  -1  -1 -26    1.14    0.85   0
   1  -1  26    0.59    0.77   0
   2   1  26    2.05    1.03   0
  -2  -1  26    1.77    1.02   0
  -2   1  26    0.77    0.84   0
  -2   1 -26    1.81    0.83   0
  -2  -1 -26    1.14    0.81   0
   2  -1  26    0.07    1.06   0
  -3   1 -26   36.54    1.27   0
  -3  -1 -26   37.54    1.05   0
  -3  -1  26   33.49    1.15   0
   3  -1  26   36.61    1.11   0
  -3   1  26   32.64    1.11   0
   3   1  26   30.66    1.06   0
  -4   1 -26    2.72    0.90   0
   4  -1  26    3.52    1.13   0
  -4  -1  26    2.72    1.08   0
  -4  -1 -26    1.96    0.86   0
   4   1  26    3.20    0.86   0
  -4   1  26    2.83    0.85   0
  -5   1  26    4.55    0.89   0
  -5   1 -26    4.91    1.10   0
  -5  -1 -26    6.52    0.85   0
   5  -1  26    5.20    0.93   0
   5   1  26    5.43    0.90   0
  -5  -1  26    5.30    1.13   0
  -6   1 -26    2.53    0.84   0
  -6  -1  26    1.78    1.13   0
  -6  -1 -26    0.13    0.84   0
  -6   1  26    1.46    1.07   0
   6  -1  26    1.68    0.87   0
   6   1  26    1.93    0.87   0
  -7  -1 -26    0.52    0.87   0
   7  -1  26    0.14    0.89   0
  -7  -1  26   -0.24    0.90   0
   7   1  26   -0.55    0.85   0
  -7   1  26    1.12    1.07   0
  -7   1 -26   -0.41    1.05   0
  -8  -1 -26    1.25    1.08   0
   8  -1  26    0.30    1.15   0
   8   1  26    0.18    0.91   0
  -8  -1  26    0.82    0.94   0
  -8   1 -26    0.02    0.90   0
  -8   1  26    0.02    0.93   0
   0   2  26    3.19    0.86   0
   0  -2  26    3.05    0.92   0
  -1  -2  26    1.81    1.03   0
  -1   2 -26    1.98    1.04   0
   1   2  26    1.43    0.81   0
  -1   2  26    1.19    0.87   0
   1  -2  26    1.11    0.87   0
  -1  -2 -26    0.82    1.00   0
  -2   2 -26    2.64    0.85   0
   2   2  26    2.12    0.86   0
  -2  -2  26    1.82    1.09   0
  -2  -2 -26    1.15    1.01   0
  -2   2  26    1.36    0.86   0
   2  -2  26    2.13    1.12   0
  -3   2 -26    0.32    1.07   0
  -3  -2  26    0.58    1.07   0
  -3  -2 -26    0.50    0.84   0
   3  -2  26   -0.42    1.14   0
  -3   2  26    0.80    1.05   0
   3   2  26   -0.58    0.87   0
  -4  -2 -26    4.87    1.05   0
   4  -2  26    4.91    1.16   0
  -4  -2  26    5.40    1.13   0
  -4   2 -26    6.10    0.94   0
   4   2  26    5.73    0.89   0
  -4   2  26    4.48    0.89   0
  -5   2  26    1.37    0.87   0
  -5   2 -26    1.58    1.12   0
   5  -2  26    0.12    0.92   0
  -5  -2  26   -0.11    0.87   0
   5   2  26    0.24    0.88   0
  -5  -2 -26   -0.65    1.06   0
  -6   2 -26    1.56    1.12   0
   6  -2  26    0.85    1.16   0
  -6   2  26    0.88    0.90   0
  -6  -2 -26    1.19    1.10   0
   6   2  26    0.19    0.91   0
  -6  -2  26    0.77    1.13   0
  -7  -2  26    4.52    1.23   0
   7  -2  26    5.22    1.20   0
  -7  -2 -26    5.86    0.97   0
   7   2  26    4.42    0.97   0
  -7   2  26    6.27    0.96   0
  -7   2 -26    4.94    1.13   0
  -8  -2 -26    0.90    1.15   0
   8  -2  26   -0.08    0.96   0
  -8  -2  26    0.29    0.97   0
   8   2  26   -0.11    0.95   0
  -8   2 -26    0.27    1.15   0
  -8   2  26    0.12    0.91   0
   1   3  26    1.51    1.10   0
  -1   3  26    1.74    0.91   0
   1  -3  26    2.09    1.21   0
  -1  -3  26    2.13    1.29   0
  -2   3 -26    2.93    1.13   0
   2   3  26    2.01    0.91   0
   2  -3  26    2.82    1.20   0
  -2   3  26    3.57    1.11   0
  -2  -3  26    2.27    1.13   0
  -2  -3 -26    4.66    0.89   0
  -3  -3 -26    0.06    0.88   0
  -3  -3  26    0.72    1.30   0
   3  -3  26    1.41    1.15   0
  -3   3  26    0.36    0.91   0
  -3   3 -26    1.27    1.26   0
   3   3  26    1.84    0.89   0
  -4   3 -26    0.64    1.12   0
  -4  -3  26    1.25    1.17   0
   4  -3  26    1.18    1.16   0
  -4  -3 -26   -0.23    1.08   0
   4   3  26    1.49    0.90   0
  -4   3  26    0.45    0.87   0
  -5   3  26   -0.32    0.92   0
  -5  -3 -26    0.13    1.11   0
   5  -3  26   -0.29    1.18   0
  -5  -3  26    0.39    1.33   0
  -5   3 -26    1.06    1.15   0
   5   3  26    0.30    0.93   0
   6  -3  26    3.23    1.24   0
  -6   3 -26    4.32    1.21   0
  -6   3  26    2.96    0.95   0
  -6  -3  26    2.32    1.24   0
   6   3  26    3.57    0.98   0
  -6  -3 -26    1.52    0.94   0
   0   4  26   -0.04    1.20   0
   0  -4  26    0.70    1.35   0
   1   4  26    4.42    0.98   0
   1  -4  26    6.37    1.59   0
  -1  -4  26    5.23    1.46   0
  -1   4  26    4.90    0.98   0
   2   4  26    0.30    0.94   0
   2  -4  26    0.20    1.39   0
  -2  -4 -26    0.58    0.92   0
  -2  -4  26    0.67    1.56   0
  -2   4  26    0.03    0.96   0
  -3   4  26    0.99    1.16   0
   1   1  27    5.92    0.86   0
  -1  -1  27    7.09    1.14   0
  -1  -1 -27    8.75    0.88   0
  -1   1  27    5.97    0.91   0
  -1   1 -27    8.37    1.10   0
   1  -1  27    5.93    1.13   0
   2   1  27    2.47    0.89   0
  -2   1 -27    2.62    1.07   0
  -2  -1 -27    3.27    0.85   0
  -2  -1  27    3.33    1.09   0
  -2   1  27    3.72    0.87   0
   2  -1  27    3.97    0.88   0
  -3   1 -27    0.95    0.83   0
  -3  -1 -27   -0.40    0.85   0
  -3  -1  27    1.32    1.07   0
   3  -1  27    0.90    1.05   0
  -3   1  27    1.84    0.89   0
   3   1  27   -0.62    1.07   0
  -4  -1 -27   -0.09    1.08   0
   4  -1  27   -0.16    0.90   0
  -4  -1  27    1.15    0.87   0
  -4   1 -27    1.39    0.85   0
   4   1  27   -0.25    1.11   0
  -4   1  27    0.88    1.05   0
  -5   1  27    2.56    0.91   0
  -5   1 -27    3.79    0.91   0
   5  -1  27    3.02    0.93   0
  -5  -1 -27    2.21    0.89   0
   5   1  27    3.95    1.10   0
  -5  -1  27    3.08    0.91   0
  -6  -1  27    1.29    1.11   0
  -6   1 -27   -0.40    1.09   0
  -6   1  27    0.30    0.89   0
  -6  -1 -27    0.31    0.89   0
   6  -1  27    0.07    0.89   0
   6   1  27    0.98    1.10   0
  -7   1 -27    2.12    1.09   0
  -7  -1 -27    2.00    1.13   0
  -7  -1  27    0.83    0.93   0
   7  -1  27   -0.06    1.14   0
   7   1  27    1.57    0.94   0
  -7   1  27    1.07    0.92   0
  -8  -1 -27    0.64    0.94   0
   8  -1  27   -0.63    1.20   0
   8   1  27    0.43    0.92   0
  -8  -1  27    0.24    1.00   0
  -8   1  27    0.35    0.94   0
  -8   1 -27    0.81    0.93   0
   0   2  27    5.86    0.95   0
   0  -2  27    7.17    1.16   0
  -1  -2  27    1.87    1.11   0
   1   2  27    2.57    1.05   0
  -1   2  27    3.10    0.90   0
   1  -2  27    1.55    1.10   0
  -1  -2 -27    2.92    0.86   0
   2   2  27    3.12    1.07   0
  -2  -2  27    3.14    1.07   0
  -2   2 -27    2.90    1.09   0
  -2  -2 -27    2.31    0.85   0
  -2   2  27    1.87    0.89   0
   2  -2  27    3.26    0.88   0
  -3  -2  27    2.33    0.89   0
  -3   2 -27    3.57    1.09   0
   3  -2  27    2.51    1.14   0
  -3  -2 -27    2.76    0.87   0
  -3   2  27    0.96    0.86   0
   3   2  27    1.50    1.08   0
  -4  -2 -27    8.68    0.97   0
   4  -2  27    8.04    1.21   0
  -4  -2  27    8.86    1.19   0
   4   2  27    7.23    1.12   0
  -4   2 -27    8.93    1.21   0
  -4   2  27    9.64    1.11   0
  -5   2  27    9.67    1.03   0
   5  -2  27    9.44    1.25   0
  -5   2 -27   10.22    1.27   0
  -5  -2  27    9.52    1.23   0
   5   2  27    8.71    0.98   0
  -5  -2 -27   10.76    1.00   0
  -6   2 -27   12.77    1.29   0
  -6   2  27   11.63    1.04   0
   6  -2  27   11.91    1.31   0
  -6  -2 -27   13.83    1.02   0
   6   2  27   13.07    1.03   0
  -6  -2  27    9.94    1.32   0
  -7   2 -27    0.21    1.18   0
  -7  -2  27    0.67    1.22   0
   7  -2  27    1.66    0.96   0
  -7  -2 -27    1.01    0.93   0
  -7   2  27    0.54    0.93   0
   7   2  27    1.20    0.96   0
   1   3  27    2.79    0.90   0
  -1   3  27    3.93    0.90   0
   1  -3  27    4.51    1.23   0
  -1  -3  27    2.81    1.19   0
   2   3  27    1.32    0.92   0
  -2  -3 -27    1.61    0.89   0
  -2   3 -27    2.19    1.08   0
   2  -3  27    2.10    1.18   0
  -2   3  27    0.29    1.10   0
  -2  -3  27    1.29    1.15   0
  -3   3 -27    3.97    1.17   0
  -3  -3  27    3.91    1.36   0
  -3  -3 -27    4.23    0.92   0
   3  -3  27    4.07    1.21   0
  -3   3  27    3.34    0.94   0
   3   3  27    3.90    0.94   0
  -4  -3  27    1.49    1.35   0
  -4   3 -27    0.65    1.11   0
   4  -3  27    0.69    1.18   0
  -4  -3 -27   -0.23    1.12   0
  -4   3  27    1.78    0.92   0
   4   3  27   -0.06    1.14   0
  -5   3  27    0.08    0.93   0
   5  -3  27   -0.65    1.20   0
  -5  -3 -27    0.17    0.91   0
  -5  -3  27   -0.00    1.17   0
  -5   3 -27    0.55    1.16   0
   5   3  27    1.19    0.96   0
   0   0  28   45.91    1.44   0
   1   0  28    0.73    0.87   0
  -1   0  28    1.58    1.02   0
  -1   0 -28    1.23    0.86   0
  -2   0 -28   -0.42    1.03   0
  -2   0  28    1.23    0.90   0
   2   0  28    1.61    0.85   0
  -3   0 -28    2.36    1.06   0
  -3   0  28    2.19    1.11   0
   3   0  28    3.16    0.90   0
  -4   0 -28    0.95    0.84   0
   4   0  28    1.27    0.85   0
  -4   0  28   -0.01    1.05   0
  -5   0 -28    1.95    0.89   0
   5   0  28    3.11    0.90   0
  -5   0  28    2.35    0.91   0
  -6   0  28   24.75    1.16   0
  -6   0 -28   33.52    1.13   0
   6   0  28   28.51    1.15   0
  -7   0 -28    1.63    1.13   0
  -7   0  28    0.06    0.94   0
   7   0  28    0.47    0.95   0
   1   1  28    4.13    0.91   0
  -1  -1  28    5.75    1.14   0
  -1   1 -28    5.90    1.09   0
  -1   1  28    4.84    0.91   0
   1  -1  28    5.35    0.91   0
  -1  -1 -28    6.01    0.89   0
   2   1  28   10.17    0.94   0
  -2  -1  28   10.80    1.04   0
  -2   1 -28   11.93    0.96   0
  -2  -1 -28   14.21    0.93   0
  -2   1  28    9.65    0.98   0
   2  -1  28    8.75    1.24   0
  -3  -1  28    9.86    1.23   0
  -3   1 -28   11.96    1.15   0
  -3  -1 -28   11.48    1.13   0
  -3   1  28    8.65    1.14   0
   3  -1  28    9.87    0.97   0
   3   1  28    8.86    0.96   0
  -4   1 -28    9.41    1.18   0
  -4  -1 -28   11.99    0.97   0
   4  -1  28    9.67    0.98   0
  -4  -1  28    7.14    1.20   0
   4   1  28    8.94    0.98   0
  -4   1  28    9.16    0.96   0
   5  -1  28   -0.15    0.93   0
  -5   1 -28    0.46    0.89   0
   5   1  28    0.33    0.92   0
  -5  -1 -28    0.46    0.96   0
  -5  -1  28    2.42    1.14   0
  -5   1  28    1.80    0.90   0
  -6   1  28   -0.40    0.92   0
  -6   1 -28    0.23    1.11   0
   6  -1  28    0.78    0.94   0
  -6  -1 -28   -0.15    0.93   0
   6   1  28    0.40    0.93   0
  -6  -1  28   -0.70    0.93   0
  -7   1 -28    1.64    1.13   0
  -7  -1  28    1.00    1.01   0
  -7   1  28    1.30    0.95   0
   7  -1  28    2.09    1.14   0
   7   1  28    0.71    1.16   0
   0   2  28   13.24    1.17   0
   0  -2  28   16.76    1.24   0
  -1  -2  28    1.22    1.11   0
   1   2  28    1.19    0.90   0
  -1  -2 -28    1.73    0.88   0
  -1   2  28    1.15    0.90   0
   1  -2  28    0.60    0.93   0
   2   2  28    1.90    0.89   0
  -2  -2  28    0.10    0.93   0
  -2   2  28   -0.04    0.88   0
   2  -2  28   -0.61    1.14   0
  -2   2 -28    0.18    0.91   0
  -2  -2 -28    0.78    0.86   0
  -3  -2  28    1.23    1.13   0
   3  -2  28    1.09    1.13   0
  -3   2 -28    0.57    0.91   0
  -3   2  28    0.01    0.86   0
  -3  -2 -28    0.63    0.86   0
   3   2  28   -0.26    0.90   0
  -4   2 -28    0.46    1.10   0
  -4  -2 -28   -0.07    0.90   0
  -4  -2  28   -0.40    1.15   0
   4  -2  28   -0.37    1.21   0
  -4   2  28    0.71    0.88   0
   4   2  28    0.24    0.93   0
  -5  -2 -28    1.00    0.90   0
   5  -2  28    0.62    1.18   0
  -5  -2  28    0.18    1.20   0
  -5   2 -28    0.78    1.21   0
   5   2  28   -1.03    0.91   0
  -5   2  28    0.46    0.88   0
  -6   2  28    6.10    1.00   0
   6   2  28    7.37    1.19   0
   1   3  28    3.37    0.98   0
  -1   3  28    4.51    0.98   0
   1  -3  28    4.56    1.25   0
  -1  -3  28    5.27    1.29   0
   2   3  28    4.36    0.99   0
  -2  -3 -28    4.87    0.97   0
   2  -3  28    6.24    1.44   0
  -2   3  28    7.01    1.00   0
  -2  -3  28    6.58    1.29   0
  -3  -3  28    0.20    1.22   0
   3  -3  28   -0.38    1.22   0
  -3   3 -28    0.53    1.15   0
  -3  -3 -28    1.57    0.90   0
  -3   3  28    0.94    1.17   0
   3   3  28    0.84    0.95   0
   1   1  29    3.18    0.92   0
  -1  -1  29    1.94    1.15   0
  -1  -1 -29    1.87    0.92   0
  -1   1  29    2.58    0.91   0
   1  -1  29    2.74    0.96   0
   2   1  29    1.74    1.14   0
  -2  -1  29    1.69    0.92   0
  -2   1  29    2.27    1.07   0
  -2  -1 -29    2.04    0.91   0
   2  -1  29    2.11    0.98   0
  -2   1 -29    0.74    1.11   0
  -3  -1  29    0.95    0.94   0
  -3   1  29   -0.14    0.91   0
  -3   1 -29    0.70    0.92   0
   3  -1  29    0.86    1.16   0
  -3  -1 -29    1.06    1.08   0
   3   1  29    1.17    1.14   0
  -4   1 -29    1.08    0.93   0
  -4  -1 -29    0.97    0.91   0
  -4  -1  29    1.80    0.92   0
   4  -1  29    0.86    1.14   0
  -4   1  29    1.04    1.15   0
   4   1  29    0.63    0.92   0
   5  -1  29   -0.00    0.95   0
   5   1  29    0.79    0.92   0
  -5  -1  29    1.07    1.17   0
  -5   1 -29    0.17    1.16   0
  -5  -1 -29    1.61    0.94   0
  -5   1  29    0.39    0.93   0
   0   2  29   -1.38    1.07   0
   0  -2  29    0.12    0.92   0
   1   2  29    6.52    1.00   0
  -1   2  29    2.60    0.92   0
   1  -2  29    4.89    1.21   0
  -1  -2  29    3.73    1.22   0
   2   2  29    0.47    0.96   0
  -2  -2  29    1.28    0.96   0
  -2   2 -29    0.26    1.12   0
  -2  -2 -29    1.01    0.89   0
  -2   2  29    1.78    1.10   0
   2  -2  29    0.67    1.18   0
  -3   2 -29    1.72    1.18   0
  -3  -2 -29    3.05    0.93   0
  -3  -2  29    2.19    1.20   0
   3  -2  29    2.30    1.02   0
  -3   2  29    3.74    0.93   0
   3   2  29    0.76    0.97   0
  -4   2 -29    0.95    1.15   0
  -4  -2  29    0.61    1.21   0
   4  -2  29    0.35    0.96   0
  -4  -2 -29   -0.12    0.93   0
  -4   2  29    1.26    0.92   0
   4   2  29    0.54    0.96   0
   0   0  30   34.55    1.41   0
   1   0  30    3.50    0.95   0
  -1   0  30    4.35    1.15   0
  -2   0  30    1.58    0.95   0
   2   0  30    3.22    0.93   0
  -2   0 -30    2.73    0.90   0
  -3   0  30    2.75    0.94   0
   3   0  30    1.69    0.96   0
  -3   0 -30    3.18    0.94   0
  -4   0 -30    1.67    1.12   0
  -4   0  30    1.25    1.14   0
   4   0  30    0.53    0.93   0
   1   1  30    6.68    1.16   0
  -1  -1  30    7.80    1.22   0
  -1   1  30    8.42    1.01   0
   1  -1  30    7.49    1.21   0
  -2  -1  30    0.99    1.16   0
  -2   1 -30    0.82    1.14   0
  -2  -1 -30    0.99    1.10   0
  -2   1  30    0.57    1.15   0
   2  -1  30    0.57    1.14   0
   2   1  30    1.27    0.90   0
  -3   1 -30    6.33    1.20   0
  -3  -1 -30    5.83    0.95   0
  -3  -1  30    3.59    1.22   0
  -3   1  30    5.59    0.98   0
   3  -1  30    2.54    1.18   0
   3   1  30    6.25    0.96   0
  -4   1 -30    5.62    1.19   0
  -4  -1 -30    5.51    1.17   0
  -4  -1  30    7.07    1.25   0
   4  -1  30    6.23    1.24   0
  -4   1  30    6.43    1.05   0
   4   1  30    3.89    0.99   0
   0   2  30    6.89    1.23   0
   0  -2  30    9.42    1.27   0
   1   2  30    7.46    1.02   0
  -1   2  30    5.44    1.00   0
   1  -2  30    6.83    1.04   0
  -1  -2  30    7.10    1.29   0
   2   2  30    0.59    1.14   0
  -2  -2  30    1.44    1.23   0
   1   1  31    2.90    1.18   0
  -1   1  31    4.82    1.02   0
;
_shelx_hkl_checksum     61382
_shelx_res_file
;
TITL es5 in P b c a
    shelx.res
    created by SHELXL-2016/6 at 11:18:36 on 13-Dec-2019
CELL  0.71073  14.0717   6.4811  26.7667   90.000   90.000   90.000
ZERR     8.00   0.0008   0.0004   0.0021    0.000    0.000    0.000
LATT   1
SYMM  1/2 - X, - Y, 1/2 + Z
SYMM  1/2 + X, 1/2 - Y, - Z
SYMM  - X, 1/2 + Y, 1/2 - Z
SFAC  C    H    CL   N    O
UNIT  112 96 8 8 8
MERG   2
EQIV $1 -x+1, y+1/2, -z+1/2
HTAB C10 O1_$1
HTAB O1 N1
HTAB C10 O1_$1
HTAB O1 N1
MPLA C1 C2 C3 C4 C5 C6
MPLA C9 C10 C11 C12 C13 C14
MPLA C1 C2 C3 C4 C5 C6 C7 O1
MPLA C9 C10 C11 C12 C13 C14 CL1
MPLA C1 C2 C3 C4 C5 C6 C7 C8 O1
MPLA C9 C10 C11 C12 C13 C14 N1
FMAP   2
PLAN    3
ACTA
BOND   $H
CONF
L.S.  25
WGHT    0.066600    0.336400
FVAR       0.38049
CL1   3    0.335172    0.791269    0.036486    11.00000    0.11447    0.07299 =
         0.07900    0.01757   -0.01119    0.02409
C12   1    0.329794    0.752516    0.136158    11.00000    0.05866    0.05029 =
         0.08073   -0.00648    0.00368    0.00273
AFIX  43
H12   2    0.296569    0.876559    0.136229    11.00000   -1.20000
AFIX   0
C13   1    0.359790    0.664604    0.092135    11.00000    0.05833    0.04754 =
         0.06369    0.00437   -0.00495    0.00080
C11   1    0.350333    0.651760    0.180089    11.00000    0.06836    0.06451 =
         0.06351   -0.01505    0.00957    0.00142
AFIX  43
H11   2    0.330163    0.707801    0.210266    11.00000   -1.20000
AFIX   0
C14   1    0.409478    0.481622    0.090877    11.00000    0.06510    0.05107 =
         0.05017    0.00021   -0.00007    0.00316
AFIX  43
H14   2    0.428370    0.425004    0.060536    11.00000   -1.20000
AFIX   0
C9    1    0.431046    0.382585    0.135537    11.00000    0.05272    0.04498 =
         0.05260    0.00137   -0.00248   -0.00367
C10   1    0.400367    0.468975    0.180018    11.00000    0.06435    0.05939 =
         0.05056   -0.00299    0.00283   -0.00402
AFIX  43
H10   2    0.413635    0.403110    0.210087    11.00000   -1.20000
AFIX   0
C8    1    0.519516    0.105508    0.101693    11.00000    0.06196    0.04827 =
         0.04982    0.00625   -0.00229   -0.00069
AFIX  43
H8    2    0.511386    0.163728    0.070226    11.00000   -1.20000
AFIX   0
N1    4    0.483476    0.196363    0.139288    11.00000    0.05954    0.04609 =
         0.05168    0.00063   -0.00208    0.00072
C4    1    0.605710   -0.183665    0.062977    11.00000    0.06934    0.06104 =
         0.05460    0.00223    0.00750    0.00071
AFIX  43
H4    2    0.594284   -0.124767    0.031869    11.00000   -1.20000
AFIX   0
C5    1    0.572695   -0.084905    0.105895    11.00000    0.05453    0.04542 =
         0.05203    0.00114    0.00177   -0.00204
C3    1    0.654697   -0.366000    0.065867    11.00000    0.06765    0.05970 =
         0.07020   -0.00782    0.01293    0.00298
AFIX  43
H3    2    0.676683   -0.430204    0.037024    11.00000   -1.20000
AFIX   0
C6    1    0.590845   -0.175897    0.152519    11.00000    0.05320    0.04829 =
         0.05183    0.00056   -0.00180   -0.00161
O1    5    0.561172   -0.086146    0.195208    11.00000    0.08893    0.06149 =
         0.04998    0.00030   -0.00327    0.01480
AFIX  83
H1    2    0.533250    0.021525    0.188623    11.00000   -1.50000
AFIX   0
C2    1    0.671059   -0.453506    0.112310    11.00000    0.05454    0.04920 =
         0.08544    0.00168    0.00643    0.00216
AFIX  43
H2    2    0.703893   -0.577825    0.114078    11.00000   -1.20000
AFIX   0
C1    1    0.640313   -0.362541    0.156025    11.00000    0.05209    0.05123 =
         0.06550    0.00638   -0.00279   -0.00100
C7    1    0.657750   -0.461636    0.206143    11.00000    0.08359    0.06741 =
         0.07792    0.01730   -0.01074    0.01151
AFIX 137
H7A   2    0.694377   -0.585261    0.201724    11.00000   -1.50000
H7B   2    0.598004   -0.495240    0.221426    11.00000   -1.50000
H7C   2    0.691973   -0.367515    0.227197    11.00000   -1.50000
AFIX   0
HKLF 4
REM  es5 in P b c a
REM R1 =  0.0393 for    1669 Fo > 4sig(Fo)  and  0.0493 for all    2052 data
REM    155 parameters refined using      0 restraints
END
WGHT      0.0666      0.3364
REM Highest difference peak  0.162,  deepest hole -0.240,  1-sigma level  0.034
Q1    1   0.4009  0.7826  0.0189  11.00000  0.05    0.16
Q2    1   0.7279 -0.4693  0.2090  11.00000  0.05    0.14
Q3    1   0.4611  0.4229  0.0502  11.00000  0.05    0.12
;
_shelx_res_checksum     46036
