# Supplementary material for: Crystal structure, DFT and MEP study of (E)-2-{[(3-chloro­phen­yl)imino]­meth­yl}-6-methyl­phenol
Source: Acta Crystallogr E Crystallogr Commun. 2020 Jan 7;76(Pt 2):141–4. doi: 10.1107/S2056989019017353 (PMC7001826; doi:10.1107/S2056989019017353)
Supplement: Supplementary file 2 [file e-76-00141-Isup2.hkl]

data_I                                                                          
_shelx_title ' es5 in P b c a'                                                  
_shelx_refln_list_code          4                                               
_shelx_F_calc_maximum      261.24                                               
_exptl_crystal_F_000      1024.00                                               
_reflns_d_resolution_high  0.8534                                               
                                                                                
loop_                                                                           
 _space_group_symop_operation_xyz                                               
 'x, y, z'                                                                      
 '-x+1/2, -y, z+1/2'                                                            
 'x+1/2, -y+1/2, -z'                                                            
 '-x, y+1/2, -z+1/2'                                                            
 '-x, -y, -z'                                                                   
 'x-1/2, y, -z-1/2'                                                             
 '-x-1/2, y-1/2, z'                                                             
 'x, -y-1/2, z-1/2'                                                             
                                                                                
_cell_length_a    14.0717                                                       
_cell_length_b     6.4811                                                       
_cell_length_c    26.7667                                                       
_cell_angle_alpha  90.000                                                       
_cell_angle_beta   90.000                                                       
_cell_angle_gamma  90.000                                                       
                                                                                
_shelx_F_squared_multiplier     1.000                                           
                                                                                
loop_                                                                           
 _refln_index_h                                                                 
 _refln_index_k                                                                 
 _refln_index_l                                                                 
 _refln_F_squared_calc                                                          
 _refln_F_squared_meas                                                          
 _refln_F_squared_sigma                                                         
 _refln_observed_status                                                         
   2   0   0       5719.54       5954.66        85.23 o                         
   4   0   0      63522.12      58353.06      1303.18 o                         
   6   0   0       8498.53       7515.60       174.27 o                         
   8   0   0       1368.74       1246.13        15.23 o                         
  10   0   0        641.17        747.02         6.94 o                         
  12   0   0       2672.79       2747.78        33.91 o                         
  14   0   0         83.74         74.94         6.22 o                         
  16   0   0        132.06        115.28         6.98 o                         
   2   1   0        375.80        428.85         7.41 o                         
   4   1   0      38092.05      35988.42       375.62 o                         
   6   1   0         70.86         82.87         2.76 o                         
   8   1   0       4390.65       4298.50        38.38 o                         
  10   1   0         33.21         31.64         4.35 o                         
  12   1   0         13.84         16.17         3.17 o                         
  14   1   0          0.27          5.67         3.35 o                         
  16   1   0         31.93         32.07         4.64 o                         
   0   2   0       1887.06       1784.13        22.93 o                         
   2   2   0       2634.50       2437.56        72.04 o                         
   4   2   0         87.12         89.87         3.57 o                         
   6   2   0       7631.57       7202.18        57.19 o                         
   8   2   0        257.63        254.15         4.17 o                         
  10   2   0         88.86         87.57         3.50 o                         
  12   2   0          8.09          7.78         3.11 o                         
  14   2   0          6.74         10.79         3.63 o                         
   2   3   0      21026.39      23178.00       779.68 o                         
   4   3   0        447.17        353.01        16.37 o                         
   6   3   0         24.26         14.13         3.19 o                         
   8   3   0        239.94        240.62         4.38 o                         
  10   3   0       2885.74       2757.56        76.44 o                         
  12   3   0        311.96        279.44         6.49 o                         
  14   3   0         10.92          5.71         4.28 o                         
   0   4   0        547.60        718.76        12.85 o                         
   2   4   0       1238.77       1320.92        34.78 o                         
   4   4   0          0.32          1.52         3.47 o                         
   6   4   0        207.50        214.48         8.94 o                         
   8   4   0        103.88         94.08         4.33 o                         
  10   4   0        351.21        319.53         9.82 o                         
  12   4   0         93.26         84.24         9.21 o                         
   2   5   0         39.44         39.60         5.03 o                         
   4   5   0         73.97         69.73         4.78 o                         
   6   5   0         44.34         41.37         4.26 o                         
   8   5   0          0.01          2.05         3.87 o                         
  10   5   0          3.64          1.46         3.90 o                         
  12   5   0         12.80          9.56         4.62 o                         
   0   6   0         54.02         35.92         8.43 o                         
   2   6   0          3.78          2.90         4.66 o                         
   4   6   0        459.45        421.56        29.37 o                         
   6   6   0          0.02          3.57         4.61 o                         
   8   6   0        477.76        384.33        22.92 o                         
  10   6   0          0.74          5.05         5.12 o                         
   2   7   0         44.22         47.95         5.75 o                         
   4   7   0          5.02          4.65         5.11 o                         
   6   7   0          5.31          9.81         5.58 o                         
   1   1   1         88.23        104.28         4.20 o                         
   2   1   1       4763.99       4538.45        40.52 o                         
   3   1   1      11199.18      10770.79        58.32 o                         
   4   1   1      26069.94      24981.62       185.21 o                         
   5   1   1        390.18        366.68         4.67 o                         
   6   1   1        232.45        250.46         2.84 o                         
   7   1   1        127.04        131.51         2.82 o                         
   8   1   1       2026.96       2110.99        13.06 o                         
   9   1   1        121.87        123.66         2.78 o                         
  10   1   1         99.18        115.30         2.22 o                         
  11   1   1          0.99          3.56         2.01 o                         
  12   1   1          0.03          0.56         1.95 o                         
  13   1   1         21.61         23.76         2.43 o                         
  14   1   1          0.44          1.65         2.48 o                         
  15   1   1          3.25          3.78         2.64 o                         
  16   1   1         14.49         11.56         3.07 o                         
   0   2   1          0.19          8.37         5.03 o                         
   1   2   1       1943.12       1970.50        22.25 o                         
   2   2   1       2734.12       2842.57        60.55 o                         
   3   2   1        468.62        465.91         4.89 o                         
   4   2   1          0.70          5.33         2.41 o                         
   5   2   1       1970.94       1883.26         9.26 o                         
   6   2   1      11512.25      11547.07        84.83 o                         
   7   2   1       1543.63       1489.50        13.21 o                         
   8   2   1       2215.49       2196.18        13.25 o                         
   9   2   1        184.47        193.95         2.77 o                         
  10   2   1        276.00        284.85         5.24 o                         
  11   2   1        161.41        168.37         4.29 o                         
  12   2   1         26.46         30.90         2.39 o                         
  13   2   1         20.28         27.67         2.37 o                         
  14   2   1          3.73          3.84         2.51 o                         
  15   2   1          4.73          4.72         2.83 o                         
   1   3   1       3826.05       4017.73        21.07 o                         
   2   3   1        420.96        450.89        15.83 o                         
   3   3   1         41.59         10.44         2.79 o                         
   4   3   1         10.54         16.89         2.78 o                         
   5   3   1          0.04          1.67         2.24 o                         
   6   3   1         17.26         13.11         2.26 o                         
   7   3   1         17.23         24.43         2.24 o                         
   8   3   1          9.92          8.34         2.55 o                         
   9   3   1         58.83         46.89         2.56 o                         
  10   3   1         73.70         69.93         2.60 o                         
  11   3   1        662.98        608.57        10.91 o                         
  12   3   1         45.83         41.57         2.75 o                         
  13   3   1          2.22          1.85         2.63 o                         
  14   3   1          0.01          3.30         2.63 o                         
  15   3   1        147.22        131.17         6.46 o                         
   0   4   1        616.90        682.42         8.91 o                         
   1   4   1          4.57          0.54         3.42 o                         
   2   4   1        882.94        933.69        20.31 o                         
   3   4   1        331.21        358.48        10.71 o                         
   4   4   1         40.62         43.45         3.11 o                         
   5   4   1        132.37        120.87         4.12 o                         
   6   4   1        198.75        200.88         6.53 o                         
   7   4   1        290.66        283.64         6.62 o                         
   8   4   1          4.11          5.63         2.68 o                         
   9   4   1          0.13          2.95         2.57 o                         
  10   4   1          8.69          9.54         2.52 o                         
  11   4   1        271.15        278.12         5.00 o                         
  12   4   1         15.76         17.54         2.80 o                         
  13   4   1         65.20         42.23         3.02 o                         
   1   5   1        141.26        150.13         4.42 o                         
   2   5   1         31.80         24.32         3.26 o                         
   3   5   1        745.25        786.26        24.67 o                         
   4   5   1        152.57        170.11         3.23 o                         
   5   5   1         83.98         78.60         3.92 o                         
   6   5   1        463.16        434.72        18.77 o                         
   7   5   1        201.25        202.67         8.28 o                         
   8   5   1        200.28        171.60         4.62 o                         
   9   5   1         57.05         62.74         3.04 o                         
  10   5   1          9.38         12.10         2.91 o                         
  11   5   1          4.72          5.70         2.85 o                         
  12   5   1         13.86         14.28         2.98 o                         
   0   6   1         31.17         32.23         5.82 o                         
   1   6   1        185.31        189.36         4.56 o                         
   2   6   1         14.76         13.56         3.70 o                         
   3   6   1         30.04         20.41         3.14 o                         
   4   6   1        169.43        165.09         4.55 o                         
   5   6   1        275.85        274.58        11.46 o                         
   6   6   1          7.82          8.59         2.92 o                         
   7   6   1         45.40         44.77         3.51 o                         
   8   6   1         44.58         34.98         3.25 o                         
   9   6   1         26.29         28.04         3.12 o                         
  10   6   1          4.59          6.43         4.75 o                         
   1   7   1        354.65        314.32         6.35 o                         
   2   7   1          4.43          6.74         3.91 o                         
   3   7   1        146.68        163.23         5.33 o                         
   4   7   1         19.47         16.29         3.91 o                         
   5   7   1          0.41          2.29         3.73 o                         
   6   7   1          0.23          2.50         3.50 o                         
   0   0   2       1240.35       1609.51        22.36 o                         
   1   0   2         72.15         81.43         5.66 o                         
   2   0   2       3334.23       3051.65        33.64 o                         
   3   0   2        568.62        515.30         8.57 o                         
   4   0   2        922.72        773.08        10.21 o                         
   5   0   2       1111.58        943.63        11.06 o                         
   6   0   2       2977.70       2594.61        22.50 o                         
   7   0   2         39.83         50.31         3.75 o                         
   8   0   2          8.94          5.42         2.56 o                         
   9   0   2         15.08         14.24         2.51 o                         
  10   0   2          0.21          3.05         2.49 o                         
  11   0   2          0.04          2.07         2.95 o                         
  12   0   2         86.55         85.98         3.61 o                         
  13   0   2         11.43         17.11         3.44 o                         
  14   0   2         24.47         30.30         3.58 o                         
  15   0   2          0.41          9.34         3.42 o                         
  16   0   2          2.04          6.62         4.37 o                         
   1   1   2       9157.01       8886.27       108.17 o                         
   2   1   2       5086.76       4845.08        44.86 o                         
   3   1   2      57396.83      53872.39       402.58 o                         
   4   1   2        764.06        663.49         5.24 o                         
   5   1   2       1795.03       1699.49         8.30 o                         
   6   1   2        256.38        230.35         2.63 o                         
   7   1   2        732.48        724.04         4.93 o                         
   8   1   2        843.18        784.12         3.65 o                         
   9   1   2       1693.70       1705.20         9.78 o                         
  10   1   2        120.02        127.06         2.97 o                         
  11   1   2          4.61          7.27         2.01 o                         
  12   1   2          6.66          7.07         2.11 o                         
  13   1   2        110.42        125.03         3.09 o                         
  14   1   2         10.22         12.44         2.86 o                         
  15   1   2         30.75         29.17         3.01 o                         
  16   1   2          2.14          0.22         3.00 o                         
   0   2   2      11721.71      11507.28       285.13 o                         
   1   2   2       5697.81       5816.37       104.16 o                         
   2   2   2        741.28        814.60        15.58 o                         
   3   2   2       1056.08       1089.41        16.67 o                         
   4   2   2       2451.55       2191.20         8.86 o                         
   5   2   2       2094.44       2134.71        17.81 o                         
   6   2   2        856.01        744.94         5.81 o                         
   7   2   2       7214.17       6740.59        74.96 o                         
   8   2   2         80.68         72.18         2.48 o                         
   9   2   2        570.00        606.89         8.47 o                         
  10   2   2         87.24         90.67         2.47 o                         
  11   2   2        350.77        347.70         5.45 o                         
  12   2   2         38.70         38.30         2.24 o                         
  13   2   2         10.51         12.17         2.67 o                         
  14   2   2          9.34          9.60         2.48 o                         
  15   2   2          0.11          2.21         2.80 o                         
   1   3   2          1.78          1.48         2.98 o                         
   2   3   2        118.99        112.60         3.59 o                         
   3   3   2         33.84         20.22         3.08 o                         
   4   3   2       2181.87       2003.81        50.58 o                         
   5   3   2         10.67          8.16         2.41 o                         
   6   3   2         13.34         15.43         2.11 o                         
   7   3   2         17.27         16.27         2.35 o                         
   8   3   2        153.46        143.90         2.69 o                         
   9   3   2         71.99         78.86         2.50 o                         
  10   3   2         76.09         69.09         2.67 o                         
  11   3   2        146.95        145.49         2.99 o                         
  12   3   2          2.35          7.46         2.40 o                         
  13   3   2         28.31         28.50         2.65 o                         
  14   3   2         11.81         10.66         2.77 o                         
  15   3   2         34.21         33.89         2.77 o                         
   0   4   2        254.87        278.75         7.23 o                         
   1   4   2        923.95       1008.14        10.81 o                         
   2   4   2         57.40         55.18         2.89 o                         
   3   4   2        491.99        530.70        15.20 o                         
   4   4   2          3.50         12.75         3.02 o                         
   5   4   2          5.91         12.64         2.59 o                         
   6   4   2         10.85         11.25         2.65 o                         
   7   4   2         44.32         47.23         2.79 o                         
   8   4   2        190.32        195.76         5.63 o                         
   9   4   2          2.40          5.31         2.31 o                         
  10   4   2          4.61          3.85         2.41 o                         
  11   4   2         17.51         18.00         2.73 o                         
  12   4   2          3.35          5.09         2.60 o                         
  13   4   2        126.34        107.67         5.50 o                         
   1   5   2         36.16         46.77         3.50 o                         
   2   5   2        200.21        219.68         7.30 o                         
   3   5   2         99.37         88.45         3.16 o                         
   4   5   2         85.99         94.32         3.85 o                         
   5   5   2        644.57        674.56        25.96 o                         
   6   5   2          1.26          4.19         2.81 o                         
   7   5   2        152.81        124.94         7.67 o                         
   8   5   2         10.49         10.45         2.82 o                         
   9   5   2        272.97        249.93        12.76 o                         
  10   5   2         34.53         26.82         2.94 o                         
  11   5   2         80.72         73.91         6.35 o                         
  12   5   2          2.64          8.03         2.91 o                         
   0   6   2         12.55         10.13         4.79 o                         
   1   6   2          8.67          9.22         3.87 o                         
   2   6   2         10.42         14.25         3.61 o                         
   3   6   2        114.72        106.93         5.40 o                         
   4   6   2         19.44         20.49         3.27 o                         
   5   6   2         52.97         47.53         3.04 o                         
   6   6   2         12.01         16.01         3.02 o                         
   7   6   2          6.54          4.41         3.28 o                         
   8   6   2          0.78         -0.23         3.21 o                         
   9   6   2         36.38         35.53         3.49 o                         
  10   6   2          9.92          9.02         5.79 o                         
   1   7   2         20.22         19.25         4.64 o                         
   2   7   2         19.13         16.38         4.86 o                         
   3   7   2         20.92         21.67         4.26 o                         
   4   7   2         12.79         12.86         3.93 o                         
   5   7   2          5.19          6.30         3.73 o                         
   6   7   2         31.27         31.13         3.90 o                         
   1   1   3       1355.29       1320.15        30.25 o                         
   2   1   3       1178.83       1231.14         8.31 o                         
   3   1   3      17450.30      16516.60       139.28 o                         
   4   1   3       6960.73       6639.23        62.82 o                         
   5   1   3        412.86        400.49         3.24 o                         
   6   1   3         25.62         29.45         1.98 o                         
   7   1   3       1184.77       1172.04         7.04 o                         
   8   1   3        954.40        933.28         4.00 o                         
   9   1   3         30.22         45.69         4.71 o                         
  10   1   3         11.46         14.68         1.92 o                         
  11   1   3          0.11          1.49         2.02 o                         
  12   1   3          6.89          8.00         2.25 o                         
  13   1   3         21.52         21.19         2.33 o                         
  14   1   3          5.74          8.04         2.42 o                         
  15   1   3         11.63         13.75         2.92 o                         
  16   1   3         58.54         56.21         4.45 o                         
   0   2   3         55.35         43.49         4.02 o                         
   1   2   3        912.87        843.18        25.96 o                         
   2   2   3        362.64        343.27         7.47 o                         
   3   2   3        365.97        367.02         5.60 o                         
   4   2   3       1233.04       1209.68         8.24 o                         
   5   2   3          0.40          0.95         2.12 o                         
   6   2   3       2528.56       2645.73        17.90 o                         
   7   2   3        420.58        402.90         4.50 o                         
   8   2   3        529.24        520.93         3.53 o                         
   9   2   3         17.22         12.86         2.20 o                         
  10   2   3         86.47         89.92         2.32 o                         
  11   2   3         81.00         91.62         2.49 o                         
  12   2   3         46.15         54.04         3.48 o                         
  13   2   3         11.61         12.53         2.52 o                         
  14   2   3          0.01          1.00         2.56 o                         
  15   2   3         20.53         20.97         3.02 o                         
   1   3   3         44.73         53.39         3.19 o                         
   2   3   3        224.78        177.91         5.69 o                         
   3   3   3       2597.61       2695.91        61.84 o                         
   4   3   3        611.89        597.21        15.20 o                         
   5   3   3          0.22          2.16         2.53 o                         
   6   3   3          1.92          8.96         2.35 o                         
   7   3   3        399.53        423.28         7.80 o                         
   8   3   3        338.10        332.08         3.47 o                         
   9   3   3        433.05        448.48         8.14 o                         
  10   3   3         62.18         68.84         2.88 o                         
  11   3   3        341.68        304.78         4.97 o                         
  12   3   3         21.36         24.56         2.42 o                         
  13   3   3         27.02         25.56         2.63 o                         
  14   3   3         39.00         40.01         5.57 o                         
  15   3   3         55.34         48.48         5.29 o                         
   0   4   3        412.29        365.69         7.64 o                         
   1   4   3       1753.54       1889.53        32.01 o                         
   2   4   3        206.72        200.98         3.82 o                         
   3   4   3        135.79        153.62         4.85 o                         
   4   4   3        148.23        151.75         4.55 o                         
   5   4   3       1008.44       1053.27        33.45 o                         
   6   4   3        131.01        145.66         6.02 o                         
   7   4   3        194.25        197.39         6.43 o                         
   8   4   3         43.57         43.02         2.73 o                         
   9   4   3         51.39         48.08         2.62 o                         
  10   4   3          3.04          3.44         2.49 o                         
  11   4   3          6.59          9.75         2.49 o                         
  12   4   3         13.07         20.84         2.82 o                         
  13   4   3        193.42        195.37         6.22 o                         
   1   5   3        118.36        114.21         4.10 o                         
   2   5   3          6.41          8.81         3.34 o                         
   3   5   3        616.56        649.40        13.32 o                         
   4   5   3         32.09         30.39         3.07 o                         
   5   5   3          0.02          1.39         3.25 o                         
   6   5   3        238.26        198.71         6.78 o                         
   7   5   3         21.35         22.39         2.88 o                         
   8   5   3        192.39        180.30         5.65 o                         
   9   5   3        125.22        139.47         6.41 o                         
  10   5   3         15.29         16.64         3.03 o                         
  11   5   3          2.94          4.44         2.88 o                         
  12   5   3          1.47          3.31         3.13 o                         
   0   6   3        331.70        337.53         7.40 o                         
   1   6   3         60.29         65.54         4.12 o                         
   2   6   3         20.91         18.39         4.02 o                         
   3   6   3         21.57         19.58         3.87 o                         
   4   6   3        113.48        107.36         4.24 o                         
   5   6   3          0.22          2.75         2.86 o                         
   6   6   3         80.30         91.40         3.43 o                         
   7   6   3         52.25         50.91         3.50 o                         
   8   6   3          7.90          7.93         3.36 o                         
   9   6   3         12.23         16.89         3.48 o                         
   1   7   3         62.90         54.31         5.64 o                         
   2   7   3         40.66         39.29         4.92 o                         
   3   7   3         56.27         59.76         5.18 o                         
   4   7   3          9.82         10.16         3.96 o                         
   5   7   3         33.52         26.41         3.90 o                         
   6   7   3          2.03          4.91         3.57 o                         
   0   0   4      68246.88      67777.42      1303.15 o                         
   1   0   4       2845.40       2992.41        36.88 o                         
   2   0   4      13703.53      12944.97        99.08 o                         
   3   0   4         54.95         47.78         4.37 o                         
   4   0   4         46.43         48.24         3.15 o                         
   5   0   4        371.15        401.37         4.83 o                         
   6   0   4        119.33         93.75         3.44 o                         
   7   0   4        706.26        601.91         7.66 o                         
   8   0   4          1.22          2.94         2.70 o                         
   9   0   4         12.82          7.87         2.83 o                         
  10   0   4        128.79        132.94         3.44 o                         
  11   0   4        512.86        557.56         9.09 o                         
  12   0   4        282.07        309.06         6.31 o                         
  13   0   4        128.16        116.85         3.56 o                         
  14   0   4         62.24         64.92         3.48 o                         
  15   0   4          0.20          0.19         3.45 o                         
  16   0   4          0.48          1.37         3.57 o                         
   1   1   4       1219.08       1321.56        17.48 o                         
   2   1   4       5256.33       5046.52        56.91 o                         
   3   1   4       5821.89       5167.92        36.01 o                         
   4   1   4        933.18        960.48        10.38 o                         
   5   1   4         65.28         53.52         2.28 o                         
   6   1   4         13.54         14.06         1.97 o                         
   7   1   4        473.56        472.82         3.54 o                         
   8   1   4          1.41          0.40         2.04 o                         
   9   1   4         39.86         38.76         2.22 o                         
  10   1   4        152.45        157.53         2.94 o                         
  11   1   4         70.58         77.38         2.47 o                         
  12   1   4          1.06          3.00         2.28 o                         
  13   1   4          0.15          2.70         2.21 o                         
  14   1   4         39.06         42.45         2.54 o                         
  15   1   4         12.97         14.95         2.56 o                         
  16   1   4         21.12         23.89         3.15 o                         
   0   2   4        245.62        231.70         5.20 o                         
   1   2   4        473.51        405.64         7.91 o                         
   2   2   4        674.84        579.93        11.70 o                         
   3   2   4        391.91        315.55         3.80 o                         
   4   2   4        480.70        470.59         4.76 o                         
   5   2   4        989.79        966.92        15.51 o                         
   6   2   4         36.67         58.33         2.27 o                         
   7   2   4         80.87         72.91         2.34 o                         
   8   2   4        429.60        414.34         5.83 o                         
   9   2   4         12.11         16.84         2.14 o                         
  10   2   4          1.31          5.23         2.08 o                         
  11   2   4          7.05          7.43         2.06 o                         
  12   2   4         36.90         41.50         2.38 o                         
  13   2   4         11.04         14.13         2.63 o                         
  14   2   4          4.36          7.00         2.86 o                         
  15   2   4          1.20          1.61         2.71 o                         
   1   3   4       1805.12       1851.93        33.02 o                         
   2   3   4        240.66        312.33         6.51 o                         
   3   3   4         44.03         36.01         3.04 o                         
   4   3   4        181.57        195.54         7.61 o                         
   5   3   4        339.98        354.30         9.77 o                         
   6   3   4         56.05         61.08         2.96 o                         
   7   3   4         77.39         80.18         2.66 o                         
   8   3   4        211.11        198.01         3.05 o                         
   9   3   4        120.74        122.91         3.79 o                         
  10   3   4        405.98        403.95         3.53 o                         
  11   3   4          5.16          6.15         2.67 o                         
  12   3   4        115.17        103.45         2.73 o                         
  13   3   4          0.34          0.59         2.81 o                         
  14   3   4          6.75          8.13         3.19 o                         
   0   4   4       1090.33       1209.04        29.95 o                         
   1   4   4        397.88        419.74        13.42 o                         
   2   4   4         75.64         72.29         3.41 o                         
   3   4   4          1.75          6.10         2.73 o                         
   4   4   4         39.19         39.56         3.27 o                         
   5   4   4        156.04        140.01         4.90 o                         
   6   4   4          4.66          6.34         2.77 o                         
   7   4   4        180.21        181.55         3.87 o                         
   8   4   4          1.33          2.94         2.48 o                         
   9   4   4          7.56          7.43         2.65 o                         
  10   4   4         66.31         55.41         2.77 o                         
  11   4   4         44.49         32.15         2.81 o                         
  12   4   4          0.50          3.69         2.88 o                         
  13   4   4         33.29         36.47         3.18 o                         
   1   5   4          3.33          4.96         3.87 o                         
   2   5   4          0.93          2.55         3.52 o                         
   3   5   4          0.01         -0.44         3.07 o                         
   4   5   4         42.18         42.86         3.40 o                         
   5   5   4         16.81         19.31         3.06 o                         
   6   5   4          5.07          5.80         2.89 o                         
   7   5   4          7.57          8.48         2.91 o                         
   8   5   4          0.35          1.16         2.69 o                         
   9   5   4          7.99          7.61         2.91 o                         
  10   5   4          2.33          3.59         3.08 o                         
  11   5   4         15.27         17.21         2.85 o                         
  12   5   4          8.94         11.73         3.44 o                         
   0   6   4         10.61         18.79         7.11 o                         
   1   6   4          5.56          4.99         4.24 o                         
   2   6   4          0.04          2.22         3.97 o                         
   3   6   4         13.88         16.42         3.98 o                         
   4   6   4         23.79         21.01         3.46 o                         
   5   6   4         17.44         18.56         3.48 o                         
   6   6   4          2.02          3.10         3.22 o                         
   7   6   4          9.77         11.89         3.19 o                         
   8   6   4         32.36         20.59         3.49 o                         
   9   6   4          5.29          8.56         3.49 o                         
   1   7   4         43.98         41.35         6.13 o                         
   2   7   4         19.62         20.42         5.38 o                         
   3   7   4          0.13          2.45         4.71 o                         
   4   7   4          3.69          4.19         3.87 o                         
   5   7   4          1.83          3.70         3.76 o                         
   1   1   5         14.15         22.82         2.57 o                         
   2   1   5       2700.77       2597.37        37.00 o                         
   3   1   5        138.37        129.84         3.14 o                         
   4   1   5         84.25         78.09         2.55 o                         
   5   1   5        130.75        126.53         3.28 o                         
   6   1   5          0.11          2.72         2.07 o                         
   7   1   5        508.89        521.73         4.87 o                         
   8   1   5          0.10          0.29         2.12 o                         
   9   1   5        441.53        441.56         6.43 o                         
  10   1   5        318.66        331.36         2.99 o                         
  11   1   5          3.69          1.74         2.27 o                         
  12   1   5         56.94         57.47         2.38 o                         
  13   1   5          0.68          2.73         2.37 o                         
  14   1   5         17.65         20.25         2.53 o                         
  15   1   5          0.03          2.15         2.46 o                         
  16   1   5          0.00          3.21         2.79 o                         
   0   2   5        681.42        717.26         7.50 o                         
   1   2   5          0.19          1.34         2.74 o                         
   2   2   5        222.32        197.46         4.47 o                         
   3   2   5         80.59         78.64         2.76 o                         
   4   2   5        170.91        138.96         3.08 o                         
   5   2   5        969.71        871.18         9.90 o                         
   6   2   5       2523.13       2578.09        40.07 o                         
   7   2   5        763.85        738.86         4.53 o                         
   8   2   5        691.49        689.66         7.41 o                         
   9   2   5          1.12          3.48         2.11 o                         
  10   2   5         37.69         44.02         2.23 o                         
  11   2   5          4.72          7.22         2.38 o                         
  12   2   5         14.93         11.10         2.25 o                         
  13   2   5         17.59         19.93         2.58 o                         
  14   2   5          9.44         11.00         2.75 o                         
  15   2   5          0.19          5.19         3.05 o                         
   1   3   5         25.72         36.36         2.92 o                         
   2   3   5       1191.77       1154.87        21.58 o                         
   3   3   5        765.69        787.65        23.22 o                         
   4   3   5        682.24        639.88        12.04 o                         
   5   3   5         93.59         74.68         3.00 o                         
   6   3   5          6.97          7.21         2.75 o                         
   7   3   5         71.66         63.07         2.51 o                         
   8   3   5        111.70        126.27         2.75 o                         
   9   3   5         86.03         79.39         2.59 o                         
  10   3   5        802.95        828.68        15.51 o                         
  11   3   5        113.10        100.17         3.34 o                         
  12   3   5         98.22         96.31         4.65 o                         
  13   3   5          4.00          7.35         2.70 o                         
  14   3   5         42.71         47.77         3.72 o                         
   0   4   5       3051.35       3128.20        19.89 o                         
   1   4   5        328.31        320.73        12.15 o                         
   2   4   5          1.47          4.17         2.92 o                         
   3   4   5        149.18        165.32         4.04 o                         
   4   4   5        133.15        136.46         7.44 o                         
   5   4   5         21.68         25.32         2.85 o                         
   6   4   5        687.12        698.49        22.44 o                         
   7   4   5        113.22        107.38         2.88 o                         
   8   4   5         31.13         33.38         2.49 o                         
   9   4   5         81.60         71.19         2.68 o                         
  10   4   5         33.07         33.12         3.64 o                         
  11   4   5          1.63          4.21         2.90 o                         
  12   4   5          7.96         12.01         2.83 o                         
  13   4   5          3.29          7.08         2.98 o                         
   1   5   5         39.42         49.72         4.10 o                         
   2   5   5        141.44        138.82         5.57 o                         
   3   5   5         42.22         41.61         3.47 o                         
   4   5   5        618.56        639.18        14.76 o                         
   5   5   5          7.10          8.16         3.07 o                         
   6   5   5         94.80         90.98         4.76 o                         
   7   5   5         30.02         34.36         3.10 o                         
   8   5   5         31.34         39.22         3.03 o                         
   9   5   5          0.08          1.88         2.92 o                         
  10   5   5         34.53         33.61         3.33 o                         
  11   5   5         10.51         14.18         3.60 o                         
  12   5   5          2.14          3.60         3.26 o                         
   0   6   5        622.90        605.76        11.74 o                         
   1   6   5         89.66         94.57         5.66 o                         
   2   6   5          0.07          3.19         4.10 o                         
   3   6   5         56.15         53.08         4.25 o                         
   4   6   5          0.02          1.65         3.32 o                         
   5   6   5          4.74          7.20         3.73 o                         
   6   6   5        149.79        153.17         6.36 o                         
   7   6   5         33.52         30.13         3.34 o                         
   8   6   5         54.40         58.97         4.24 o                         
   9   6   5         47.15         45.88         3.68 o                         
   1   7   5          4.59          4.97         5.85 o                         
   2   7   5         29.27         31.95         5.86 o                         
   3   7   5         30.43         28.29         4.84 o                         
   4   7   5         57.01         64.89         5.01 o                         
   5   7   5         13.30         13.36         4.10 o                         
   0   0   6        847.71        907.47        13.57 o                         
   1   0   6        704.60        667.39         7.26 o                         
   2   0   6          1.90          2.85         4.03 o                         
   3   0   6       1703.19       1544.97        10.75 o                         
   4   0   6        206.21        173.49         8.63 o                         
   5   0   6       4512.56       3917.60        48.45 o                         
   6   0   6          5.78          6.05         2.79 o                         
   7   0   6         55.98         71.00         3.26 o                         
   8   0   6         27.59         21.86         3.18 o                         
   9   0   6         16.49         23.32         2.86 o                         
  10   0   6         47.26         39.83         3.06 o                         
  11   0   6         31.49         28.49         3.22 o                         
  12   0   6          2.48          4.91         3.29 o                         
  13   0   6         80.73         91.74         9.91 o                         
  14   0   6          2.93          9.39         3.55 o                         
  15   0   6          1.43          3.78         3.62 o                         
  16   0   6          1.25          5.96         3.84 o                         
   1   1   6      12849.31      12531.17       234.70 o                         
   2   1   6         38.36         36.46         2.94 o                         
   3   1   6        682.66        582.66         8.50 o                         
   4   1   6       3250.26       2928.67        41.13 o                         
   5   1   6       1364.75       1258.54        23.60 o                         
   6   1   6         96.64        104.77         2.62 o                         
   7   1   6        827.14        768.39         5.02 o                         
   8   1   6         22.95         15.73         2.03 o                         
   9   1   6        304.08        286.44         3.50 o                         
  10   1   6        328.93        305.32         4.31 o                         
  11   1   6          1.42          0.93         2.10 o                         
  12   1   6          5.63          5.38         2.27 o                         
  13   1   6         25.47         32.29         2.41 o                         
  14   1   6          1.13          4.48         2.42 o                         
  15   1   6          0.91          3.55         2.48 o                         
  16   1   6         73.46         73.46         4.96 o                         
   0   2   6       2599.81       2825.88        68.65 o                         
   1   2   6       1466.15       1476.87        27.91 o                         
   2   2   6         19.27         30.30         2.62 o                         
   3   2   6          0.08          3.32         2.25 o                         
   4   2   6          0.03          2.94         2.26 o                         
   5   2   6        867.78        804.39         7.96 o                         
   6   2   6        297.31        272.27         4.27 o                         
   7   2   6        171.15        141.61         2.46 o                         
   8   2   6        103.00         94.44         2.42 o                         
   9   2   6          5.81          9.33         2.17 o                         
  10   2   6          1.00          3.98         2.15 o                         
  11   2   6        257.11        248.52         3.53 o                         
  12   2   6        175.21        170.22         6.26 o                         
  13   2   6         33.51         33.50         2.49 o                         
  14   2   6          1.62          5.41         2.53 o                         
  15   2   6          1.44          2.92         2.98 o                         
   1   3   6         38.85         38.22         2.91 o                         
   2   3   6        245.90        238.96         4.98 o                         
   3   3   6        751.48        699.53        11.55 o                         
   4   3   6          9.74         10.10         3.00 o                         
   5   3   6        150.19        138.76         4.20 o                         
   6   3   6          2.02          1.21         2.53 o                         
   7   3   6        102.56        110.42         2.79 o                         
   8   3   6         41.25         38.09         2.32 o                         
   9   3   6         15.88         17.41         2.65 o                         
  10   3   6         18.69         20.72         2.69 o                         
  11   3   6         88.68         90.04         5.70 o                         
  12   3   6          2.63          1.20         2.50 o                         
  13   3   6          3.89          5.25         2.77 o                         
  14   3   6          1.06          2.62         3.18 o                         
   0   4   6         77.25         98.15         6.77 o                         
   1   4   6        153.97        160.25         3.84 o                         
   2   4   6          5.08          3.62         3.19 o                         
   3   4   6          2.94          6.35         2.88 o                         
   4   4   6         53.85         54.49         3.03 o                         
   5   4   6         10.64         10.62         3.41 o                         
   6   4   6        366.80        387.26        15.92 o                         
   7   4   6         56.34         50.46         3.38 o                         
   8   4   6         10.60         15.59         2.78 o                         
   9   4   6        113.08        111.80         3.12 o                         
  10   4   6          1.51          4.35         2.83 o                         
  11   4   6         35.29         32.92         3.07 o                         
  12   4   6          4.31          6.84         2.83 o                         
  13   4   6          6.67          5.72         3.16 o                         
   1   5   6         73.29         77.63         4.79 o                         
   2   5   6        234.48        239.56        11.15 o                         
   3   5   6          3.01          4.90         3.32 o                         
   4   5   6          2.25          5.53         3.44 o                         
   5   5   6          1.36          2.43         2.97 o                         
   6   5   6          0.91          2.85         3.58 o                         
   7   5   6          7.73         11.69         3.10 o                         
   8   5   6         16.19         14.18         3.02 o                         
   9   5   6         15.35         17.70         3.23 o                         
  10   5   6          7.84          7.59         3.14 o                         
  11   5   6          1.55          2.19         3.60 o                         
   0   6   6          0.00          9.19         7.05 o                         
   1   6   6          4.20          9.68         5.08 o                         
   2   6   6         40.74         42.97         4.69 o                         
   3   6   6          4.17          5.78         4.11 o                         
   4   6   6         24.00         26.15         3.37 o                         
   5   6   6         11.17         12.05         3.82 o                         
   6   6   6          2.19          3.38         3.54 o                         
   7   6   6          0.02          4.92         3.30 o                         
   8   6   6          4.33          7.00         2.99 o                         
   9   6   6          0.01          6.33         3.55 o                         
   1   7   6          1.14          1.59         5.45 o                         
   2   7   6         11.53          5.42         5.64 o                         
   3   7   6         34.03         29.22         5.21 o                         
   4   7   6          6.48          6.04         4.64 o                         
   5   7   6          1.32          1.52         4.42 o                         
   1   1   7         80.89        104.52         2.81 o                         
   2   1   7         15.27         20.65         2.80 o                         
   3   1   7       2007.07       1832.86        23.33 o                         
   4   1   7          2.86          1.11         2.38 o                         
   5   1   7          9.62          9.91         2.18 o                         
   6   1   7         12.70          8.34         2.13 o                         
   7   1   7        439.35        441.91         5.82 o                         
   8   1   7        195.23        199.46         2.88 o                         
   9   1   7         55.46         60.23         2.33 o                         
  10   1   7         19.19         23.91         2.59 o                         
  11   1   7         55.09         53.75         2.31 o                         
  12   1   7         65.54         72.94         2.55 o                         
  13   1   7         20.98         24.93         2.53 o                         
  14   1   7          4.32          9.08         2.41 o                         
  15   1   7         39.84         41.93         3.32 o                         
   0   2   7       4159.85       4006.27        84.24 o                         
   1   2   7        130.07        130.08         4.27 o                         
   2   2   7        427.74        438.81         5.39 o                         
   3   2   7        664.81        706.71        10.38 o                         
   4   2   7          6.45          4.37         2.17 o                         
   5   2   7         66.14         62.12         2.82 o                         
   6   2   7        387.69        381.05         6.19 o                         
   7   2   7        144.40        165.57         4.70 o                         
   8   2   7          7.53         11.23         2.20 o                         
   9   2   7          1.62          1.87         2.06 o                         
  10   2   7         22.80         20.36         2.22 o                         
  11   2   7         50.26         49.34         2.42 o                         
  12   2   7         10.75         18.01         2.42 o                         
  13   2   7        327.00        336.51        13.87 o                         
  14   2   7         79.86         72.31         2.96 o                         
  15   2   7         28.31         30.08         3.07 o                         
   1   3   7          1.12          2.65         2.97 o                         
   2   3   7       1516.76       1478.44        27.18 o                         
   3   3   7        142.01        166.17         5.64 o                         
   4   3   7        947.25        915.27        19.74 o                         
   5   3   7        436.53        406.93         5.05 o                         
   6   3   7         80.44         85.52         2.86 o                         
   7   3   7        122.11        128.38         3.19 o                         
   8   3   7        646.58        641.95         9.99 o                         
   9   3   7          8.86         10.49         2.54 o                         
  10   3   7          0.75          0.64         2.48 o                         
  11   3   7          4.38          6.60         2.77 o                         
  12   3   7         23.38         23.54         2.77 o                         
  13   3   7          4.87          8.33         2.91 o                         
  14   3   7          0.56          0.85         2.99 o                         
   0   4   7        659.82        662.54         9.74 o                         
   1   4   7         16.70         27.37         3.35 o                         
   2   4   7        109.14        116.47         3.39 o                         
   3   4   7         15.80         18.63         3.13 o                         
   4   4   7        367.23        383.19        15.18 o                         
   5   4   7        518.28        509.56        21.13 o                         
   6   4   7         43.30         46.95         3.40 o                         
   7   4   7        149.28        149.09         5.35 o                         
   8   4   7          2.17          4.42         2.60 o                         
   9   4   7         39.49         38.21         2.92 o                         
  10   4   7         10.43          9.49         2.78 o                         
  11   4   7          0.30          1.00         2.93 o                         
  12   4   7         25.23         25.32         2.98 o                         
  13   4   7         23.88         18.91         3.22 o                         
   1   5   7        819.34        825.83         8.25 o                         
   2   5   7        185.24        188.75         5.54 o                         
   3   5   7        222.14        228.76         6.08 o                         
   4   5   7        554.09        537.05        18.12 o                         
   5   5   7         11.42          9.46         3.10 o                         
   6   5   7         20.98         20.57         3.15 o                         
   7   5   7         11.10         13.03         3.68 o                         
   8   5   7        141.29        149.01         3.35 o                         
   9   5   7          1.21          3.58         3.31 o                         
  10   5   7         42.85         42.29         3.26 o                         
  11   5   7          0.81          1.44         3.09 o                         
   0   6   7        699.51        695.07        12.23 o                         
   1   6   7         43.41         38.74         5.35 o                         
   2   6   7        144.29        142.54         7.67 o                         
   3   6   7         93.22         96.95         4.88 o                         
   4   6   7        352.81        363.77        15.57 o                         
   5   6   7         28.65         30.44         3.88 o                         
   6   6   7        117.74        119.41         7.22 o                         
   7   6   7          6.15          5.43         3.33 o                         
   8   6   7         18.91         21.22         3.15 o                         
   9   6   7          0.13          1.41         3.68 o                         
   1   7   7          0.01          3.52         5.42 o                         
   2   7   7         11.13         18.13         5.69 o                         
   3   7   7         16.18          9.58         6.17 o                         
   4   7   7         30.50         36.22         5.33 o                         
   5   7   7         10.03          7.61         4.66 o                         
   0   0   8       6985.84       6987.28        62.92 o                         
   1   0   8       9910.72       9830.56       187.05 o                         
   2   0   8        293.83        312.98         6.21 o                         
   3   0   8          9.22         10.14         3.34 o                         
   4   0   8       8520.56       8260.57        21.02 o                         
   5   0   8        196.40        141.40         4.53 o                         
   6   0   8        171.40        133.00         4.30 o                         
   7   0   8       9230.70       8972.75        90.07 o                         
   8   0   8        140.39        171.96         3.64 o                         
   9   0   8         44.20         50.03         3.08 o                         
  10   0   8        114.91        126.31         3.46 o                         
  11   0   8        360.45        380.10         4.20 o                         
  12   0   8         31.62         29.06         5.04 o                         
  13   0   8        247.81        246.65        13.80 o                         
  14   0   8          3.45          5.85         3.51 o                         
  15   0   8          0.50          4.52         3.55 o                         
   1   1   8       1436.43       1273.01        11.24 o                         
   2   1   8        188.75        176.05         3.63 o                         
   3   1   8       7924.11       7747.53       104.11 o                         
   4   1   8          3.71          1.42         2.43 o                         
   5   1   8        182.67        141.91         2.70 o                         
   6   1   8        152.25        152.44         3.11 o                         
   7   1   8        453.45        429.79         7.57 o                         
   8   1   8        106.56        121.83         2.42 o                         
   9   1   8        215.77        200.56         3.08 o                         
  10   1   8          0.01          0.26         2.21 o                         
  11   1   8        130.12        130.15         4.01 o                         
  12   1   8         14.39         18.64         2.26 o                         
  13   1   8         11.43         12.42         2.35 o                         
  14   1   8          1.24          1.88         2.52 o                         
  15   1   8         80.44         84.17         7.62 o                         
   0   2   8        704.16        746.77        19.35 o                         
   1   2   8        559.96        457.96         7.88 o                         
   2   2   8        936.08        899.89        14.43 o                         
   3   2   8        329.89        305.61         6.62 o                         
   4   2   8         90.90         98.00         2.98 o                         
   5   2   8        518.20        476.78         9.62 o                         
   6   2   8         39.25         36.34         2.57 o                         
   7   2   8        643.59        603.31        13.74 o                         
   8   2   8          2.71          6.71         2.08 o                         
   9   2   8          0.11          2.02         2.04 o                         
  10   2   8         11.81         12.81         2.09 o                         
  11   2   8          3.92          3.94         2.27 o                         
  12   2   8          7.03          7.24         2.30 o                         
  13   2   8         86.47         90.21         3.19 o                         
  14   2   8          0.13          4.49         2.79 o                         
  15   2   8          0.48          6.64         2.76 o                         
   1   3   8        726.75        777.66         9.63 o                         
   2   3   8         12.42          5.41         2.42 o                         
   3   3   8       2994.05       3010.00        67.70 o                         
   4   3   8        237.67        209.19         3.57 o                         
   5   3   8          0.43          2.88         2.47 o                         
   6   3   8         70.58         90.41         3.06 o                         
   7   3   8        149.85        163.48         3.25 o                         
   8   3   8          7.70         12.65         2.87 o                         
   9   3   8       1162.20       1155.29        21.59 o                         
  10   3   8        111.98        106.32         4.18 o                         
  11   3   8         82.91         82.51         2.73 o                         
  12   3   8         14.29         11.53         2.43 o                         
  13   3   8         51.46         48.05         3.12 o                         
  14   3   8          0.47          2.33         2.86 o                         
   0   4   8         98.39         88.96         6.29 o                         
   1   4   8        724.89        770.03        16.33 o                         
   2   4   8        183.43        184.92         5.22 o                         
   3   4   8        120.94        137.19         4.81 o                         
   4   4   8         66.03         72.94         3.37 o                         
   5   4   8       1699.57       1694.71        54.55 o                         
   6   4   8        610.99        612.65        17.80 o                         
   7   4   8         82.21         87.14         4.23 o                         
   8   4   8          5.34          4.74         3.28 o                         
   9   4   8         61.37         55.61         3.13 o                         
  10   4   8        143.30        132.68         4.81 o                         
  11   4   8         16.40         16.13         2.98 o                         
  12   4   8          0.94          2.13         2.89 o                         
  13   4   8          0.07          0.09         2.95 o                         
   1   5   8         41.42         40.44         4.73 o                         
   2   5   8        179.82        192.66         4.26 o                         
   3   5   8          2.75          6.90         3.34 o                         
   4   5   8         24.49         24.14         3.21 o                         
   5   5   8         89.44         81.42         3.74 o                         
   6   5   8          4.24          6.01         3.15 o                         
   7   5   8          4.29          7.76         3.63 o                         
   8   5   8          0.08          1.07         3.09 o                         
   9   5   8          1.77          1.47         3.04 o                         
  10   5   8          8.66          7.15         2.99 o                         
  11   5   8          5.11          6.03         3.21 o                         
   0   6   8        285.21        291.69         9.53 o                         
   1   6   8        277.20        281.26         7.01 o                         
   2   6   8         39.97         43.71         5.21 o                         
   3   6   8        235.63        235.36         9.91 o                         
   4   6   8        188.51        190.84         7.84 o                         
   5   6   8          6.50          4.39         3.86 o                         
   6   6   8         37.20         34.62         4.00 o                         
   7   6   8          1.86          4.61         3.55 o                         
   8   6   8          0.83          1.24         3.16 o                         
   9   6   8         46.70         57.90         4.07 o                         
   1   7   8          0.12          4.28         5.49 o                         
   2   7   8          0.81          2.61         5.59 o                         
   3   7   8          3.30          5.20         5.66 o                         
   4   7   8         79.59         72.04         6.18 o                         
   1   1   9        162.29        178.56         2.64 o                         
   2   1   9       5834.06       5733.96        86.27 o                         
   3   1   9       1442.61       1463.09        18.66 o                         
   4   1   9       1280.69       1268.49        21.52 o                         
   5   1   9         86.06        102.33         3.00 o                         
   6   1   9          0.17          4.96         2.24 o                         
   7   1   9          4.84          4.06         2.07 o                         
   8   1   9          8.08          3.81         2.03 o                         
   9   1   9         40.72         39.45         2.45 o                         
  10   1   9         47.41         48.87         2.34 o                         
  11   1   9         77.79         84.67         2.57 o                         
  12   1   9          9.98         14.13         2.24 o                         
  13   1   9          7.06          5.77         2.33 o                         
  14   1   9          8.62          8.37         2.44 o                         
  15   1   9         32.92         29.22         2.74 o                         
   0   2   9       1539.17       1589.66        26.53 o                         
   1   2   9        270.23        285.80         5.00 o                         
   2   2   9       1217.38       1215.99        17.32 o                         
   3   2   9          0.04          0.97         2.30 o                         
   4   2   9       1401.72       1267.38        22.90 o                         
   5   2   9        416.16        393.49         8.57 o                         
   6   2   9        922.37        847.09        13.17 o                         
   7   2   9         11.57         12.36         2.44 o                         
   8   2   9          3.07          3.47         2.50 o                         
   9   2   9         40.47         45.91         2.36 o                         
  10   2   9        200.72        200.54         3.09 o                         
  11   2   9        181.10        195.13         3.11 o                         
  12   2   9         76.44         85.64         4.12 o                         
  13   2   9        159.21        151.60         7.58 o                         
  14   2   9         27.67         26.64         2.80 o                         
  15   2   9          2.76          2.41         2.76 o                         
   1   3   9         51.26         63.51         3.11 o                         
   2   3   9        844.22        787.60        14.83 o                         
   3   3   9         10.27         18.75         2.40 o                         
   4   3   9       2188.08       2220.87        38.62 o                         
   5   3   9        380.67        401.74         8.47 o                         
   6   3   9        113.07        113.01         3.06 o                         
   7   3   9        294.62        283.79         7.40 o                         
   8   3   9       2318.58       2278.68        32.81 o                         
   9   3   9        121.70        106.87         2.96 o                         
  10   3   9        276.16        284.81         8.13 o                         
  11   3   9         83.75         86.79         3.61 o                         
  12   3   9         60.27         56.80         2.80 o                         
  13   3   9         28.09         22.93         2.64 o                         
  14   3   9          0.32          3.45         2.94 o                         
   0   4   9       1912.43       1890.57        15.61 o                         
   1   4   9        180.37        180.84         4.26 o                         
   2   4   9        145.01        142.49         3.59 o                         
   3   4   9        417.84        428.85        10.20 o                         
   4   4   9       1532.74       1550.16        35.66 o                         
   5   4   9        767.82        790.13        16.07 o                         
   6   4   9         41.36         48.68         3.29 o                         
   7   4   9        692.96        714.91        18.17 o                         
   8   4   9        141.74        149.18         4.27 o                         
   9   4   9        190.87        189.49         7.51 o                         
  10   4   9         84.19         91.31         4.19 o                         
  11   4   9         36.16         48.81         4.48 o                         
  12   4   9         35.40         35.51         3.16 o                         
  13   4   9          1.58          3.30         3.37 o                         
   1   5   9        826.40        833.48        24.73 o                         
   2   5   9        466.64        512.19         5.64 o                         
   3   5   9        109.16        110.86         4.08 o                         
   4   5   9        126.54        135.19         4.62 o                         
   5   5   9          3.52          3.78         3.06 o                         
   6   5   9         44.36         47.48         3.23 o                         
   7   5   9         14.24         17.02         3.26 o                         
   8   5   9         48.68         58.23         4.83 o                         
   9   5   9         12.06         15.21         3.17 o                         
  10   5   9          6.88         10.83         3.60 o                         
  11   5   9         15.27         16.96         3.38 o                         
   0   6   9         14.08         16.37         7.39 o                         
   1   6   9         22.92         24.61         5.25 o                         
   2   6   9        296.44        341.42         6.64 o                         
   3   6   9          7.49          9.78         4.73 o                         
   4   6   9         67.19         74.96         4.00 o                         
   5   6   9         58.72         57.96         4.11 o                         
   6   6   9        144.37        162.71        11.60 o                         
   7   6   9          7.74          8.04         3.66 o                         
   8   6   9          4.99          9.45         3.19 o                         
   1   7   9          4.46          7.07         5.54 o                         
   2   7   9         38.46         46.79         5.86 o                         
   3   7   9        126.35         93.83         6.91 o                         
   4   7   9          0.02          1.87         6.08 o                         
   0   0  10          4.88          2.37         3.57 o                         
   1   0  10       1319.43       1211.38        11.50 o                         
   2   0  10       1872.85       1654.53        13.58 o                         
   3   0  10         24.01         20.59         3.60 o                         
   4   0  10        347.43        319.98         5.76 o                         
   5   0  10        107.69         82.23         4.25 o                         
   6   0  10       1124.94       1132.44        11.22 o                         
   7   0  10       1480.10       1403.74        11.36 o                         
   8   0  10        154.12        142.16         4.84 o                         
   9   0  10         76.95         71.88         4.45 o                         
  10   0  10         55.66         48.41         4.04 o                         
  11   0  10         87.90         85.07         3.60 o                         
  12   0  10         21.01         27.09         3.51 o                         
  13   0  10          4.69          5.94         3.47 o                         
  14   0  10         18.38         22.13         3.79 o                         
  15   0  10          0.14         -1.59         3.59 o                         
   1   1  10        573.35        621.77         7.09 o                         
   2   1  10        207.87        333.69         3.36 o                         
   3   1  10       2197.13       2018.00        29.40 o                         
   4   1  10       1695.44       1741.89        17.95 o                         
   5   1  10        884.88        890.17        10.05 o                         
   6   1  10        643.66        701.66        10.41 o                         
   7   1  10          7.73         11.33         2.30 o                         
   8   1  10         40.92         48.22         2.40 o                         
   9   1  10        406.56        380.56         5.09 o                         
  10   1  10        992.55       1053.98        23.13 o                         
  11   1  10        151.10        135.74         2.98 o                         
  12   1  10         11.18         13.83         2.41 o                         
  13   1  10          3.61          6.87         2.32 o                         
  14   1  10         13.86         10.59         2.53 o                         
  15   1  10         45.28         43.02         3.55 o                         
   0   2  10      22119.06      24537.24       471.55 o                         
   1   2  10       6513.23       6953.45       109.22 o                         
   2   2  10        225.57        231.30         4.42 o                         
   3   2  10        980.42       1052.93        20.56 o                         
   4   2  10       1013.01       1030.91        22.64 o                         
   5   2  10       1164.97       1111.92        22.34 o                         
   6   2  10        251.48        244.70         6.59 o                         
   7   2  10        256.54        216.22         3.36 o                         
   8   2  10        344.53        348.69         5.19 o                         
   9   2  10         69.01         69.56         2.42 o                         
  10   2  10         25.99         23.30         2.27 o                         
  11   2  10         20.19         23.12         2.76 o                         
  12   2  10        444.19        477.34        10.36 o                         
  13   2  10        303.81        279.86         3.87 o                         
  14   2  10         24.60         24.69         2.72 o                         
   1   3  10        148.70        141.48         3.29 o                         
   2   3  10         22.68         22.06         2.60 o                         
   3   3  10        960.18        962.92        15.31 o                         
   4   3  10       1769.41       1673.82        34.34 o                         
   5   3  10        200.72        187.60         3.39 o                         
   6   3  10         27.37         31.12         2.53 o                         
   7   3  10         59.29         54.97         2.90 o                         
   8   3  10        346.26        349.99         4.60 o                         
   9   3  10        471.79        479.19         6.82 o                         
  10   3  10         42.90         43.36         2.62 o                         
  11   3  10          9.29         14.63         2.57 o                         
  12   3  10          4.40          7.49         2.51 o                         
  13   3  10         23.10         18.11         2.71 o                         
  14   3  10          0.69          3.36         2.66 o                         
   0   4  10         21.19         16.37         5.25 o                         
   1   4  10         37.69         43.24         3.71 o                         
   2   4  10         40.37         39.80         3.25 o                         
   3   4  10        385.15        387.98         5.07 o                         
   4   4  10        492.70        488.62        19.12 o                         
   5   4  10        273.31        292.09         7.21 o                         
   6   4  10        192.87        205.11         6.06 o                         
   7   4  10        294.11        293.42        14.23 o                         
   8   4  10         35.01         36.29         3.20 o                         
   9   4  10         21.61         24.56         3.41 o                         
  10   4  10          0.27         -1.06         2.96 o                         
  11   4  10          0.68          1.41         2.93 o                         
  12   4  10          1.48          3.08         3.04 o                         
   1   5  10        921.28        951.94        11.12 o                         
   2   5  10       1950.69       2084.08        27.43 o                         
   3   5  10       1005.59       1059.39         6.53 o                         
   4   5  10          4.97          6.57         3.35 o                         
   5   5  10          0.18         -0.33         2.98 o                         
   6   5  10         33.85         31.49         3.61 o                         
   7   5  10         78.34         74.57         3.27 o                         
   8   5  10         26.93         24.41         3.74 o                         
   9   5  10        117.60        104.73         7.94 o                         
  10   5  10         76.90         71.94         3.56 o                         
  11   5  10         23.25         19.64         3.60 o                         
   0   6  10        245.79        244.79         9.05 o                         
   1   6  10         51.90         52.40         4.66 o                         
   2   6  10        194.04        184.99         6.30 o                         
   3   6  10          0.14          1.74         4.76 o                         
   4   6  10          4.21          3.87         3.85 o                         
   5   6  10         20.17         23.45         4.09 o                         
   6   6  10         33.15         34.34         4.15 o                         
   7   6  10         12.89         15.60         3.89 o                         
   8   6  10          3.79          3.14         3.99 o                         
   1   7  10          4.61          5.19         5.21 o                         
   2   7  10          0.40          2.05         5.71 o                         
   3   7  10          0.12          2.66         5.34 o                         
   1   1  11        104.66         98.37         2.42 o                         
   2   1  11          7.28          5.89         2.27 o                         
   3   1  11       2658.78       2826.26        40.50 o                         
   4   1  11       2344.10       2474.22        26.17 o                         
   5   1  11        275.09        305.75         5.43 o                         
   6   1  11        250.03        248.58         3.40 o                         
   7   1  11        464.82        496.14         6.26 o                         
   8   1  11          6.09          9.28         2.29 o                         
   9   1  11        233.77        220.35         3.51 o                         
  10   1  11         36.04         33.40         2.30 o                         
  11   1  11         89.80         97.72         2.58 o                         
  12   1  11        105.99        109.98         3.47 o                         
  13   1  11          0.18          0.41         2.48 o                         
  14   1  11         17.74         17.86         2.61 o                         
  15   1  11         81.04         84.32         6.63 o                         
   0   2  11       1292.27       1502.96        41.86 o                         
   1   2  11       3321.84       3525.20        55.01 o                         
   2   2  11          0.93          6.31         2.36 o                         
   3   2  11        481.84        589.65         7.15 o                         
   4   2  11        218.55        244.37         4.23 o                         
   5   2  11        983.86        937.67        18.70 o                         
   6   2  11         29.72         29.47         2.55 o                         
   7   2  11        251.56        247.28         3.58 o                         
   8   2  11         62.45         68.83         2.76 o                         
   9   2  11         14.83         13.73         2.43 o                         
  10   2  11        563.58        585.35        19.21 o                         
  11   2  11        923.29        983.71        14.95 o                         
  12   2  11          3.76          0.46         2.43 o                         
  13   2  11        305.52        292.15        19.31 o                         
  14   2  11        141.01        143.17         4.98 o                         
   1   3  11        396.23        383.11        11.15 o                         
   2   3  11         10.73         17.58         2.51 o                         
   3   3  11        980.74        955.44        15.49 o                         
   4   3  11        325.12        357.28         5.05 o                         
   5   3  11        521.82        577.46        10.71 o                         
   6   3  11         22.43         20.23         2.68 o                         
   7   3  11       1212.38       1245.49        30.16 o                         
   8   3  11        481.43        489.23        11.31 o                         
   9   3  11         64.04         75.24         3.00 o                         
  10   3  11          8.04          8.94         2.55 o                         
  11   3  11         35.57         37.38         2.70 o                         
  12   3  11         39.22         38.71         2.66 o                         
  13   3  11         19.02         19.06         2.67 o                         
  14   3  11          0.21          5.04         7.87 o                         
   0   4  11         35.69         37.37         6.35 o                         
   1   4  11        634.94        633.91         5.20 o                         
   2   4  11        484.92        528.98         6.48 o                         
   3   4  11         18.55         21.26         3.01 o                         
   4   4  11          2.00          4.75         2.87 o                         
   5   4  11       1355.61       1357.62        31.34 o                         
   6   4  11       1811.51       1884.51        43.27 o                         
   7   4  11         24.64         30.19         3.52 o                         
   8   4  11         28.10         25.00         3.40 o                         
   9   4  11         67.28         69.43         3.35 o                         
  10   4  11        141.71        137.62         4.13 o                         
  11   4  11         33.15         40.03         3.13 o                         
  12   4  11          7.74         12.11         3.06 o                         
   1   5  11       2420.31       2458.81       106.37 o                         
   2   5  11       1288.57       1369.76        21.15 o                         
   3   5  11         52.20         60.92         3.75 o                         
   4   5  11         42.35         38.70         3.59 o                         
   5   5  11          4.20          9.34         3.33 o                         
   6   5  11         17.58         22.25         3.33 o                         
   7   5  11          4.16          6.75         3.09 o                         
   8   5  11         25.96         29.74         3.16 o                         
   9   5  11         31.75         43.70         3.96 o                         
  10   5  11         22.91         29.47         3.52 o                         
   0   6  11         71.79         59.82         8.01 o                         
   1   6  11          0.38          6.32         4.81 o                         
   2   6  11         14.26         14.96         4.42 o                         
   3   6  11        211.51        199.18        10.46 o                         
   4   6  11        100.26         95.22         3.97 o                         
   5   6  11        107.30        112.49         4.09 o                         
   6   6  11          0.53          0.85         3.51 o                         
   7   6  11         75.74         84.32         5.40 o                         
   8   6  11          0.35          4.79         3.57 o                         
   1   7  11          0.18          0.23         5.75 o                         
   2   7  11         53.53         47.76         5.51 o                         
   0   0  12       6636.00       6698.19       261.64 o                         
   1   0  12       1989.87       2077.48        28.33 o                         
   2   0  12        646.64        670.31        24.69 o                         
   3   0  12        189.66        213.78         3.77 o                         
   4   0  12        154.10        203.46         7.77 o                         
   5   0  12       8697.68       8718.46        34.74 o                         
   6   0  12       2488.49       2401.33        20.03 o                         
   7   0  12       3168.14       3532.08        28.53 o                         
   8   0  12       1880.79       1942.64        19.83 o                         
   9   0  12         97.19         89.65         3.74 o                         
  10   0  12        206.53        229.36         8.67 o                         
  11   0  12          6.36         16.16         3.11 o                         
  12   0  12        194.72        190.09        14.28 o                         
  13   0  12          2.51          1.50         3.73 o                         
  14   0  12         16.54         12.35         3.75 o                         
  15   0  12         14.48         12.27         3.65 o                         
   1   1  12        374.33        386.07         4.15 o                         
   2   1  12       1338.65       1357.49        17.67 o                         
   3   1  12        355.34        462.47         3.55 o                         
   4   1  12       3055.36       3099.04        26.15 o                         
   5   1  12        312.02        321.40         3.69 o                         
   6   1  12         90.14        110.80         4.57 o                         
   7   1  12          6.25          4.52         2.23 o                         
   8   1  12         75.49         77.08         2.57 o                         
   9   1  12        345.45        322.12         5.30 o                         
  10   1  12        222.22        227.83         5.49 o                         
  11   1  12         72.31         87.09         2.52 o                         
  12   1  12         24.42         24.16         2.50 o                         
  13   1  12         48.73         44.13         2.51 o                         
  14   1  12         20.04         16.87         2.61 o                         
  15   1  12         63.42         68.26         4.30 o                         
   0   2  12       1154.32       1082.17        44.84 o                         
   1   2  12       1203.76       1278.94        23.38 o                         
   2   2  12         38.99         24.86         2.31 o                         
   3   2  12        306.47        359.29         4.68 o                         
   4   2  12         15.16         16.86         2.16 o                         
   5   2  12        212.23        195.86         4.66 o                         
   6   2  12        224.60        225.85         6.80 o                         
   7   2  12         65.62         65.32         2.66 o                         
   8   2  12         37.30         37.55         2.67 o                         
   9   2  12          0.17          1.12         2.52 o                         
  10   2  12         78.80         82.19         2.56 o                         
  11   2  12        172.89        164.32         7.43 o                         
  12   2  12         68.63         74.18         2.88 o                         
  13   2  12         16.25         19.72         2.64 o                         
  14   2  12         40.19         40.56         2.74 o                         
   1   3  12         59.32         80.55         2.61 o                         
   2   3  12       1683.64       1791.41        24.08 o                         
   3   3  12          0.42          1.05         2.26 o                         
   4   3  12        298.01        289.31         3.47 o                         
   5   3  12        514.30        538.13        11.08 o                         
   6   3  12        196.44        210.69         4.39 o                         
   7   3  12       1061.61       1051.27        10.52 o                         
   8   3  12        247.49        250.53         3.58 o                         
   9   3  12        283.34        293.40         8.92 o                         
  10   3  12        391.41        400.84        14.20 o                         
  11   3  12          6.62          9.35         2.46 o                         
  12   3  12          4.75          3.46         2.69 o                         
  13   3  12         10.64         11.47         2.79 o                         
   0   4  12        341.04        361.66         7.60 o                         
   1   4  12         28.12         29.09         3.25 o                         
   2   4  12        561.59        624.37        10.46 o                         
   3   4  12        269.31        284.03         6.72 o                         
   4   4  12         96.01         95.28         3.22 o                         
   5   4  12       1057.48       1054.73        15.91 o                         
   6   4  12       1254.01       1304.40        19.59 o                         
   7   4  12          6.13          6.33         2.98 o                         
   8   4  12          5.33          4.71         2.82 o                         
   9   4  12        183.80        178.24         5.79 o                         
  10   4  12         60.05         53.11         3.14 o                         
  11   4  12         11.42         11.80         3.10 o                         
  12   4  12          6.87          5.04         3.19 o                         
   1   5  12         54.18         50.12         4.39 o                         
   2   5  12         10.93         16.65         3.84 o                         
   3   5  12         46.81         50.33         3.23 o                         
   4   5  12          0.17          1.10         3.30 o                         
   5   5  12          4.08          5.43         2.96 o                         
   6   5  12          7.06          8.70         2.94 o                         
   7   5  12          1.01          2.76         3.21 o                         
   8   5  12          7.48          7.64         3.48 o                         
   9   5  12         25.08         26.88         3.10 o                         
  10   5  12          2.57          5.16         3.40 o                         
   0   6  12        327.16        314.14         9.74 o                         
   1   6  12        250.03        236.42        14.13 o                         
   2   6  12          0.96          0.76         4.78 o                         
   3   6  12        482.87        457.44         8.67 o                         
   4   6  12         87.64         83.27         7.63 o                         
   5   6  12          7.31          9.31         3.71 o                         
   6   6  12          9.16         12.79         3.49 o                         
   7   6  12         20.14         19.29         3.69 o                         
   1   1  13       1182.06       1270.23        16.87 o                         
   2   1  13       2400.91       2653.53        27.32 o                         
   3   1  13        164.95        172.68         2.74 o                         
   4   1  13         22.28         23.67         2.12 o                         
   5   1  13        131.48        130.50         3.00 o                         
   6   1  13        125.84        137.04         3.03 o                         
   7   1  13         31.36         34.01         2.60 o                         
   8   1  13         82.09         84.08         4.68 o                         
   9   1  13        131.01        143.24         4.05 o                         
  10   1  13         17.09         18.03         2.21 o                         
  11   1  13        107.07        109.52         3.82 o                         
  12   1  13         18.39         23.93         3.56 o                         
  13   1  13         38.67         46.41         2.87 o                         
  14   1  13        100.24        101.65         3.14 o                         
   0   2  13        861.67       1030.44        32.55 o                         
   1   2  13         15.44         12.01         2.31 o                         
   2   2  13         38.21         49.19         2.44 o                         
   3   2  13        137.76        163.25         2.77 o                         
   4   2  13         91.26        119.03         2.70 o                         
   5   2  13        302.24        278.36         3.23 o                         
   6   2  13          7.46          5.75         2.51 o                         
   7   2  13          1.71          1.68         2.54 o                         
   8   2  13          0.45          1.71         2.57 o                         
   9   2  13          3.17          6.57         2.66 o                         
  10   2  13         21.88         28.03         2.46 o                         
  11   2  13         84.44         76.65         2.67 o                         
  12   2  13         12.44         13.24         2.44 o                         
  13   2  13        219.47        206.90         7.40 o                         
  14   2  13          3.73          3.57         2.68 o                         
   1   3  13        146.14        142.41         3.94 o                         
   2   3  13         98.00        125.91         2.88 o                         
   3   3  13       1857.89       1927.67        25.38 o                         
   4   3  13        661.81        672.48         8.72 o                         
   5   3  13        340.26        348.15         5.40 o                         
   6   3  13         56.20         49.11         2.53 o                         
   7   3  13        587.57        601.15         9.81 o                         
   8   3  13        857.48        876.96         8.71 o                         
   9   3  13        403.38        432.26        17.16 o                         
  10   3  13         74.60         61.98         3.03 o                         
  11   3  13         43.96         40.97         3.23 o                         
  12   3  13         16.88         20.64         2.85 o                         
  13   3  13         14.19         17.13         2.69 o                         
   0   4  13        217.75        211.01         7.67 o                         
   1   4  13        549.40        552.58         9.41 o                         
   2   4  13        155.18        168.32         3.83 o                         
   3   4  13        609.39        619.54        10.38 o                         
   4   4  13        953.53        956.28        17.64 o                         
   5   4  13          8.09         10.76         2.63 o                         
   6   4  13        130.88        133.58         3.05 o                         
   7   4  13          1.75          3.74         2.59 o                         
   8   4  13          0.48          2.65         2.90 o                         
   9   4  13         22.31         21.34         3.23 o                         
  10   4  13          0.00          2.57         3.03 o                         
  11   4  13         36.01         41.36         2.89 o                         
  12   4  13          0.82          0.29         3.27 o                         
   1   5  13        196.95        191.74         5.70 o                         
   2   5  13         29.21         24.70         4.08 o                         
   3   5  13        376.94        364.32        14.49 o                         
   4   5  13         28.10         29.60         3.18 o                         
   5   5  13        116.34        111.35         3.63 o                         
   6   5  13          4.69          5.16         3.14 o                         
   7   5  13         80.17         82.87         3.71 o                         
   8   5  13          3.08          3.63         3.17 o                         
   9   5  13         30.66         32.09         3.43 o                         
  10   5  13          4.22          3.82         3.34 o                         
   0   6  13        322.77        297.91        10.08 o                         
   1   6  13        518.17        459.41        12.57 o                         
   2   6  13        116.42        120.51        15.06 o                         
   3   6  13         32.02         31.30         4.96 o                         
   4   6  13          1.26          3.59         3.75 o                         
   5   6  13        282.95        298.71        13.07 o                         
   6   6  13          0.59          5.08         3.56 o                         
   7   6  13         86.11         88.11         8.00 o                         
   0   0  14       1234.31       1229.97        35.71 o                         
   1   0  14        298.54        329.57        18.79 o                         
   2   0  14        625.42        533.15         9.67 o                         
   3   0  14        398.51        365.83         4.19 o                         
   4   0  14        464.45        429.75         4.99 o                         
   5   0  14         19.48         24.48         3.47 o                         
   6   0  14        377.97        390.76        12.99 o                         
   7   0  14         27.29         40.34         3.91 o                         
   8   0  14        176.73        176.15         4.72 o                         
   9   0  14          0.13          8.33         3.06 o                         
  10   0  14         57.98         53.43         4.24 o                         
  11   0  14         27.73         24.77         3.23 o                         
  12   0  14         33.48         32.56         3.48 o                         
  13   0  14          7.59         13.15         3.46 o                         
  14   0  14          2.74          4.95         6.34 o                         
   1   1  14          8.82         28.65         2.14 o                         
   2   1  14       5757.88       5927.18        72.93 o                         
   3   1  14          0.08          2.59         2.18 o                         
   4   1  14        362.22        328.90         5.16 o                         
   5   1  14        142.75        177.75         3.39 o                         
   6   1  14         88.63         91.50         2.78 o                         
   7   1  14         62.13         58.42         2.77 o                         
   8   1  14        881.31        867.40        16.93 o                         
   9   1  14         45.25         56.94         4.08 o                         
  10   1  14         10.50         14.60         2.25 o                         
  11   1  14         39.08         43.95         2.60 o                         
  12   1  14          0.13          3.45         2.30 o                         
  13   1  14         29.21         26.23         2.73 o                         
  14   1  14         95.58         87.36         5.15 o                         
   0   2  14        331.37        492.93         9.23 o                         
   1   2  14        462.25        515.12        11.28 o                         
   2   2  14       1440.67       1575.28        27.86 o                         
   3   2  14        168.03        166.99         3.02 o                         
   4   2  14        134.13        110.17         3.29 o                         
   5   2  14         21.25         17.10         2.24 o                         
   6   2  14        599.43        600.89        14.15 o                         
   7   2  14         73.53         81.68         2.81 o                         
   8   2  14         30.65         30.52         2.59 o                         
   9   2  14        139.36        150.31         3.84 o                         
  10   2  14        335.65        329.40         6.80 o                         
  11   2  14         25.60         38.07         2.73 o                         
  12   2  14         10.06         11.61         2.56 o                         
  13   2  14         43.60         50.84         2.75 o                         
  14   2  14         19.59         14.56         3.15 o                         
   1   3  14        290.79        264.45         3.73 o                         
   2   3  14        304.46        332.45         3.95 o                         
   3   3  14         80.58         90.01         2.68 o                         
   4   3  14          4.09          2.77         2.25 o                         
   5   3  14          4.39          6.58         2.32 o                         
   6   3  14          6.30          8.20         2.37 o                         
   7   3  14          0.80          3.34         2.70 o                         
   8   3  14         51.17         53.51         2.73 o                         
   9   3  14         10.55          6.65         2.88 o                         
  10   3  14         77.91         78.61         3.02 o                         
  11   3  14          0.15          0.13         2.69 o                         
  12   3  14         26.54         27.29         2.84 o                         
  13   3  14          1.23          4.60         2.80 o                         
   0   4  14        160.54        161.49         6.42 o                         
   1   4  14         82.32         92.88         4.51 o                         
   2   4  14        114.44        121.52         3.33 o                         
   3   4  14        128.56        133.28         3.23 o                         
   4   4  14        199.28        199.69         4.44 o                         
   5   4  14          3.39          2.15         2.81 o                         
   6   4  14         12.15         11.76         2.47 o                         
   7   4  14         18.25         19.39         2.87 o                         
   8   4  14         65.05         63.77         2.88 o                         
   9   4  14          2.07          3.38         3.19 o                         
  10   4  14          1.60          3.53         2.99 o                         
  11   4  14          4.98          3.83         2.64 o                         
   1   5  14        184.44        199.75         6.15 o                         
   2   5  14        580.37        579.39        14.36 o                         
   3   5  14         47.46         52.74         3.75 o                         
   4   5  14         25.71         28.89         3.33 o                         
   5   5  14         23.83         22.15         3.52 o                         
   6   5  14         52.56         51.70         3.43 o                         
   7   5  14          1.33          1.44         3.33 o                         
   8   5  14          5.15          5.89         3.19 o                         
   9   5  14          7.29          9.60         3.18 o                         
   0   6  14         41.02         40.06         6.77 o                         
   1   6  14          2.34          4.33         5.01 o                         
   2   6  14         68.29         56.39         5.21 o                         
   3   6  14          0.22          4.64         5.30 o                         
   4   6  14         39.30         32.13         3.81 o                         
   5   6  14         13.49         16.40         3.81 o                         
   6   6  14         25.03         32.49         3.92 o                         
   1   1  15          0.25          2.22         1.81 o                         
   2   1  15        111.71        129.68         6.09 o                         
   3   1  15         15.94          8.53         2.15 o                         
   4   1  15        222.49        250.93         4.61 o                         
   5   1  15        145.34        161.49         2.53 o                         
   6   1  15          9.48          9.28         2.59 o                         
   7   1  15         26.55         27.26         2.84 o                         
   8   1  15         10.23          8.53         2.52 o                         
   9   1  15        129.10        127.82         5.56 o                         
  10   1  15         50.75         54.45         2.65 o                         
  11   1  15          0.02         -0.27         2.36 o                         
  12   1  15         19.03         20.60         2.37 o                         
  13   1  15         48.13         51.64         2.97 o                         
  14   1  15          1.83          6.40         2.71 o                         
   0   2  15        608.50        632.28        19.72 o                         
   1   2  15         26.53         18.67         2.21 o                         
   2   2  15          9.39          8.78         2.18 o                         
   3   2  15         18.28         15.81         2.25 o                         
   4   2  15         28.55         28.35         2.37 o                         
   5   2  15          3.77          4.88         2.28 o                         
   6   2  15         44.90         42.86         2.38 o                         
   7   2  15         67.97         69.69         3.11 o                         
   8   2  15          2.02          1.62         2.67 o                         
   9   2  15        165.15        162.74         3.83 o                         
  10   2  15         35.24         37.34         3.14 o                         
  11   2  15        230.72        238.97         7.92 o                         
  12   2  15          8.89          3.28         2.46 o                         
  13   2  15         54.22         49.37         2.98 o                         
   1   3  15         41.24         41.36         2.81 o                         
   2   3  15         57.73         61.88         2.65 o                         
   3   3  15        143.83        141.67         3.00 o                         
   4   3  15          1.62          7.07         2.32 o                         
   5   3  15         14.73         15.58         2.28 o                         
   6   3  15         16.59         19.82         2.40 o                         
   7   3  15         88.81         89.22         2.90 o                         
   8   3  15         64.38         57.10         2.99 o                         
   9   3  15        138.34        148.26         3.66 o                         
  10   3  15         23.25         22.35         2.77 o                         
  11   3  15         42.31         45.55         2.92 o                         
  12   3  15          1.05          1.28         2.72 o                         
   0   4  15         12.85          4.70         6.29 o                         
   1   4  15        155.06        168.95         7.10 o                         
   2   4  15         70.26         67.14         3.28 o                         
   3   4  15          6.66          6.80         2.61 o                         
   4   4  15         23.00         24.83         2.89 o                         
   5   4  15        103.92        123.31         2.98 o                         
   6   4  15        404.87        409.81         4.94 o                         
   7   4  15         16.73         19.01         2.53 o                         
   8   4  15          2.40          3.57         2.71 o                         
   9   4  15          2.36          4.68         3.04 o                         
  10   4  15          2.17          2.92         3.15 o                         
  11   4  15          1.86          5.23         3.07 o                         
   1   5  15        221.69        207.72         5.41 o                         
   2   5  15        195.01        203.18         6.18 o                         
   3   5  15        330.17        347.80         7.68 o                         
   4   5  15          4.01          6.84         3.38 o                         
   5   5  15         32.36         31.51         3.40 o                         
   6   5  15          0.39          0.08         3.27 o                         
   7   5  15         13.09         12.33         3.57 o                         
   8   5  15          0.16          1.20         3.21 o                         
   9   5  15         99.13        107.66         4.71 o                         
   0   6  15         26.24         23.97         6.42 o                         
   1   6  15        173.05        164.48         6.30 o                         
   2   6  15          4.19          7.66         5.39 o                         
   3   6  15         57.93         52.24         5.11 o                         
   4   6  15          5.27          9.71         4.46 o                         
   5   6  15         23.06         18.28         4.61 o                         
   6   6  15          4.55          3.83         3.78 o                         
   0   0  16        952.71       1007.29        17.65 o                         
   1   0  16        194.73        218.53         5.35 o                         
   2   0  16        233.72        250.00         9.11 o                         
   3   0  16         21.14         27.16         6.39 o                         
   4   0  16        411.84        411.93         8.95 o                         
   5   0  16        960.97       1011.50        22.03 o                         
   6   0  16        498.59        477.38        12.12 o                         
   7   0  16         48.36         51.65         4.17 o                         
   8   0  16         56.76         58.62         3.83 o                         
   9   0  16          1.34          7.81         4.52 o                         
  10   0  16         14.78         10.78         3.37 o                         
  11   0  16         25.44         40.65         5.02 o                         
  12   0  16         23.51         22.62         3.60 o                         
  13   0  16         10.02          5.92         3.56 o                         
  14   0  16         22.75         22.17         3.75 o                         
   1   1  16        313.36        307.07         6.47 o                         
   2   1  16       1314.49       1327.56        12.57 o                         
   3   1  16          0.25          3.63         2.22 o                         
   4   1  16        172.02        164.55         2.81 o                         
   5   1  16        109.12        106.43         2.46 o                         
   6   1  16          0.65          2.71         2.49 o                         
   7   1  16         12.98         15.86         2.74 o                         
   8   1  16        322.98        312.87         3.64 o                         
   9   1  16         19.48         31.77         2.50 o                         
  10   1  16          3.89          3.76         2.61 o                         
  11   1  16          7.17          9.74         2.33 o                         
  12   1  16          0.15          2.14         2.46 o                         
  13   1  16         21.42         28.21         2.71 o                         
  14   1  16          1.28          2.97         7.87 o                         
   0   2  16        666.40        676.46        20.27 o                         
   1   2  16         24.65         20.66         2.29 o                         
   2   2  16        185.35        174.91         3.36 o                         
   3   2  16         30.54         25.15         2.33 o                         
   4   2  16        178.54        171.96         2.81 o                         
   5   2  16         25.30         26.34         2.32 o                         
   6   2  16        198.09        194.23         2.97 o                         
   7   2  16          2.07          4.12         2.60 o                         
   8   2  16         52.96         51.87         2.88 o                         
   9   2  16         73.40         76.76         2.87 o                         
  10   2  16         52.04         52.40         4.19 o                         
  11   2  16         26.91         28.37         2.63 o                         
  12   2  16          7.52          8.06         2.63 o                         
  13   2  16          0.54          9.15         2.75 o                         
   1   3  16         73.90         78.32         2.72 o                         
   2   3  16        118.43        120.02         2.88 o                         
   3   3  16         91.46        109.97         2.77 o                         
   4   3  16        574.67        586.66         7.77 o                         
   5   3  16        169.49        176.40         3.57 o                         
   6   3  16        124.94        123.86         3.18 o                         
   7   3  16        109.39        110.19         2.55 o                         
   8   3  16         24.43         23.92         2.78 o                         
   9   3  16         47.86         42.07         2.77 o                         
  10   3  16          3.95          5.69         2.94 o                         
  11   3  16          3.77          8.13         2.74 o                         
  12   3  16          2.71          7.05         2.82 o                         
   0   4  16        133.36        135.59         5.94 o                         
   1   4  16          1.30          5.06         2.97 o                         
   2   4  16         25.21         28.33         2.98 o                         
   3   4  16         39.74         39.85         2.98 o                         
   4   4  16         22.72         27.40         2.74 o                         
   5   4  16        111.53        110.70         3.11 o                         
   6   4  16          1.82          4.22         2.65 o                         
   7   4  16         20.58         22.87         2.57 o                         
   8   4  16        120.88        118.72         3.75 o                         
   9   4  16         18.21         17.53         2.68 o                         
  10   4  16         11.96         11.17         3.24 o                         
  11   4  16          6.18          5.36         2.91 o                         
   1   5  16         29.62         34.40         4.93 o                         
   2   5  16         11.94         17.07         3.61 o                         
   3   5  16         29.09         21.96         3.28 o                         
   4   5  16          6.61         11.15         3.20 o                         
   5   5  16          2.36          4.95         3.30 o                         
   6   5  16          3.82          3.40         3.77 o                         
   7   5  16         14.43         16.18         3.43 o                         
   8   5  16          2.26          4.43         3.31 o                         
   9   5  16         11.81         14.67         3.82 o                         
   0   6  16         15.46          3.73         7.74 o                         
   1   6  16         79.90         74.77        17.72 o                         
   2   6  16          4.26          5.75         6.77 o                         
   3   6  16         22.21         17.99         4.52 o                         
   4   6  16         40.00         32.29         4.65 o                         
   5   6  16         33.09         28.30         4.86 o                         
   1   1  17         51.18         46.42         2.38 o                         
   2   1  17        410.40        365.22         6.09 o                         
   3   1  17          0.04          2.35         2.16 o                         
   4   1  17          5.00          8.71         2.25 o                         
   5   1  17         75.00         68.99         2.48 o                         
   6   1  17         17.15         15.56         2.28 o                         
   7   1  17          7.90          8.27         2.60 o                         
   8   1  17          5.13          8.35         2.88 o                         
   9   1  17          6.13          7.49         2.43 o                         
  10   1  17         31.45         35.06         2.77 o                         
  11   1  17          4.56          5.01         2.52 o                         
  12   1  17         50.57         52.02         2.75 o                         
  13   1  17          2.92          3.66         2.83 o                         
   0   2  17         85.24         99.66         4.51 o                         
   1   2  17         38.32         39.64         2.43 o                         
   2   2  17        259.09        260.63         4.65 o                         
   3   2  17          0.83          3.96         2.35 o                         
   4   2  17         29.59         39.47         2.33 o                         
   5   2  17        120.57        114.55         2.58 o                         
   6   2  17         91.18         91.07         2.59 o                         
   7   2  17          1.08          2.25         2.25 o                         
   8   2  17          0.18          3.12         2.60 o                         
   9   2  17          3.28          3.22         2.55 o                         
  10   2  17          7.74          4.37         2.76 o                         
  11   2  17         17.71         13.92         2.54 o                         
  12   2  17         49.87         51.03         2.94 o                         
  13   2  17          4.89          4.78         2.72 o                         
   1   3  17        181.79        185.51         3.19 o                         
   2   3  17        142.65        128.92         2.99 o                         
   3   3  17         19.33         28.41         2.48 o                         
   4   3  17         86.47         72.47         2.81 o                         
   5   3  17         41.16         42.59         2.46 o                         
   6   3  17         30.20         28.94         2.43 o                         
   7   3  17         37.84         43.55         2.43 o                         
   8   3  17          9.43         13.32         2.71 o                         
   9   3  17         50.15         44.04         2.86 o                         
  10   3  17         18.43         22.41         3.06 o                         
  11   3  17          5.65          6.37         3.10 o                         
  12   3  17         42.03         40.67         3.84 o                         
   0   4  17        737.10        674.60        14.13 o                         
   1   4  17         53.79         72.86         3.20 o                         
   2   4  17         22.96         27.50         2.97 o                         
   3   4  17          0.07          0.17         2.78 o                         
   4   4  17          5.90          6.95         2.72 o                         
   5   4  17        107.08        112.86         3.26 o                         
   6   4  17        160.81        162.11         3.09 o                         
   7   4  17          0.74          0.94         2.56 o                         
   8   4  17         14.45         15.20         2.59 o                         
   9   4  17          0.09          2.48         2.56 o                         
  10   4  17          0.02          3.54         2.83 o                         
   1   5  17         33.35         35.73         4.37 o                         
   2   5  17          7.68         11.02         3.88 o                         
   3   5  17         12.18         18.84         3.53 o                         
   4   5  17        124.69        121.95         3.81 o                         
   5   5  17         15.26         21.35         3.67 o                         
   6   5  17          1.21          4.84         3.26 o                         
   7   5  17         20.11         27.39         3.57 o                         
   8   5  17         13.92         19.17         3.83 o                         
   0   6  17        149.01        114.87         7.32 o                         
   1   6  17         16.05         19.35         6.77 o                         
   2   6  17         36.60         33.32         5.08 o                         
   3   6  17          0.29          2.25         4.54 o                         
   4   6  17         22.33         25.18         4.11 o                         
   0   0  18       2318.69       2310.59        86.89 o                         
   1   0  18         47.96         49.35         3.05 o                         
   2   0  18        228.37        201.26         4.02 o                         
   3   0  18        486.09        443.21        10.53 o                         
   4   0  18          0.03          2.42         2.93 o                         
   5   0  18        533.09        553.16         5.00 o                         
   6   0  18         63.86         60.63         3.23 o                         
   7   0  18         89.74        109.89         5.72 o                         
   8   0  18         95.39        104.41         6.11 o                         
   9   0  18          0.02          3.10         4.13 o                         
  10   0  18         51.45         42.52         4.76 o                         
  11   0  18          1.96          3.99         4.11 o                         
  12   0  18         19.26         14.22         3.75 o                         
  13   0  18          1.09          2.22         3.86 o                         
   1   1  18        336.54        309.57         4.81 o                         
   2   1  18        784.22        797.07        12.01 o                         
   3   1  18        603.04        585.09         8.35 o                         
   4   1  18       1238.66       1267.01        19.20 o                         
   5   1  18         12.70         10.97         2.30 o                         
   6   1  18        515.46        519.43         7.00 o                         
   7   1  18          3.56          8.86         2.29 o                         
   8   1  18         42.64         33.30         2.91 o                         
   9   1  18         94.01        101.05         3.70 o                         
  10   1  18         51.84         42.62         2.72 o                         
  11   1  18          5.38          9.40         2.62 o                         
  12   1  18         16.82         10.78         2.68 o                         
  13   1  18         20.36         20.18         3.15 o                         
   0   2  18        539.12        621.08        23.22 o                         
   1   2  18        592.03        616.10        11.05 o                         
   2   2  18         73.23         76.99         2.54 o                         
   3   2  18         18.02         16.45         2.26 o                         
   4   2  18          1.91          8.13         2.41 o                         
   5   2  18        261.84        256.11         4.72 o                         
   6   2  18        874.51        862.30         9.63 o                         
   7   2  18        110.35        124.07         3.26 o                         
   8   2  18          0.55          6.04         2.39 o                         
   9   2  18         18.94         20.16         2.82 o                         
  10   2  18         20.87         15.73         2.66 o                         
  11   2  18          3.11          8.38         2.89 o                         
  12   2  18         28.22         24.48         2.89 o                         
   1   3  18          1.44          3.01         2.46 o                         
   2   3  18        323.89        339.08         5.81 o                         
   3   3  18         18.26         23.11         2.45 o                         
   4   3  18          1.57          0.74         2.54 o                         
   5   3  18        251.26        231.57         4.82 o                         
   6   3  18         30.30         32.01         2.39 o                         
   7   3  18         53.62         52.78         2.43 o                         
   8   3  18         10.87          9.39         2.28 o                         
   9   3  18          1.94          1.14         2.62 o                         
  10   3  18         56.45         55.89         3.93 o                         
  11   3  18         11.59          9.70         3.25 o                         
   0   4  18        203.19        210.13         8.94 o                         
   1   4  18         44.67         42.10         3.04 o                         
   2   4  18         39.66         43.27         2.91 o                         
   3   4  18         38.22         35.59         2.92 o                         
   4   4  18         21.21         21.80         2.81 o                         
   5   4  18         35.42         36.66         2.87 o                         
   6   4  18        194.02        190.30         3.21 o                         
   7   4  18         25.09         31.51         2.71 o                         
   8   4  18          3.35          4.23         2.84 o                         
   9   4  18          5.47          3.69         2.72 o                         
  10   4  18          2.63          1.35         2.68 o                         
   1   5  18          0.24          3.24         4.53 o                         
   2   5  18         17.37         15.95         3.43 o                         
   3   5  18          8.49          9.19         3.49 o                         
   4   5  18         50.30         54.95         3.70 o                         
   5   5  18         18.20         17.02         3.26 o                         
   6   5  18         55.59         69.23         7.01 o                         
   7   5  18          0.04         -2.06         3.36 o                         
   0   6  18         12.32         13.81         6.56 o                         
   1   6  18          8.86          4.83         5.06 o                         
   2   6  18         21.14         15.07         5.69 o                         
   3   6  18         12.77          9.53         4.74 o                         
   1   1  19        297.38        286.12         9.48 o                         
   2   1  19        190.06        208.91         3.03 o                         
   3   1  19        178.94        178.10         3.07 o                         
   4   1  19        353.90        358.50         3.24 o                         
   5   1  19        227.20        237.25         3.02 o                         
   6   1  19         66.92         65.96         2.47 o                         
   7   1  19        259.02        239.93         3.78 o                         
   8   1  19         13.28         16.33         2.56 o                         
   9   1  19         23.15         23.84         3.36 o                         
  10   1  19         37.56         39.60         2.99 o                         
  11   1  19         57.42         52.84         2.75 o                         
  12   1  19         10.25         11.66         2.87 o                         
   0   2  19        521.16        564.76        20.27 o                         
   1   2  19          9.70          8.52         2.44 o                         
   2   2  19         31.46         28.74         2.54 o                         
   3   2  19        116.46        108.95         2.66 o                         
   4   2  19        139.47        137.14         3.27 o                         
   5   2  19        279.55        241.26         3.09 o                         
   6   2  19          0.54          3.86         2.43 o                         
   7   2  19        173.72        174.54         4.12 o                         
   8   2  19        306.79        314.88         5.30 o                         
   9   2  19        462.84        431.52        10.79 o                         
  10   2  19         87.06         90.82         3.33 o                         
  11   2  19         33.32         33.04         3.71 o                         
  12   2  19         57.42         56.83         2.91 o                         
   1   3  19         12.59          8.42         2.53 o                         
   2   3  19        117.96        125.89         3.19 o                         
   3   3  19          5.31          2.71         2.52 o                         
   4   3  19         26.18         34.24         2.63 o                         
   5   3  19          1.05         -0.31         2.48 o                         
   6   3  19          1.37          3.44         2.45 o                         
   7   3  19         44.85         41.58         2.64 o                         
   8   3  19         10.77         12.85         2.55 o                         
   9   3  19         27.72         27.06         2.60 o                         
  10   3  19          4.20          6.45         2.66 o                         
  11   3  19         13.21         13.34         3.48 o                         
   0   4  19          0.08         -0.36         5.02 o                         
   1   4  19         10.96         16.09         2.96 o                         
   2   4  19        180.01        177.89         4.88 o                         
   3   4  19          1.82          8.36         2.75 o                         
   4   4  19         32.71         33.83         2.84 o                         
   5   4  19         40.34         41.50         2.91 o                         
   6   4  19        103.91        109.99         3.16 o                         
   7   4  19          2.83          2.96         2.64 o                         
   8   4  19          9.17          9.13         2.70 o                         
   9   4  19          0.64          4.25         2.83 o                         
   1   5  19        100.72         86.86         5.17 o                         
   2   5  19        221.53        205.96         4.54 o                         
   3   5  19         26.92         18.82         4.06 o                         
   4   5  19         11.15         12.70         3.39 o                         
   5   5  19         43.60         54.49         4.32 o                         
   6   5  19         18.96         18.39         3.65 o                         
   7   5  19         17.88         23.20         3.91 o                         
   0   6  19          9.06         11.95         8.01 o                         
   1   6  19         15.51         22.88         5.18 o                         
   0   0  20       1102.52       1070.86        62.27 o                         
   1   0  20       5936.56       5881.55       211.65 o                         
   2   0  20        637.96        668.76         8.29 o                         
   3   0  20       1646.30       1588.52        46.24 o                         
   4   0  20         27.20         25.56         3.23 o                         
   5   0  20       1444.46       1423.78        36.81 o                         
   6   0  20         65.79         67.66         7.08 o                         
   7   0  20        162.85        180.27         8.40 o                         
   8   0  20         21.17         22.15         3.41 o                         
   9   0  20         14.32          4.56         3.98 o                         
  10   0  20          0.00          4.00         4.46 o                         
  11   0  20        125.74        129.80         4.01 o                         
  12   0  20          5.47          6.89         3.83 o                         
   1   1  20         42.67         38.15         2.36 o                         
   2   1  20        336.76        359.40         6.33 o                         
   3   1  20        948.98        962.81        16.15 o                         
   4   1  20         35.55         32.91         2.51 o                         
   5   1  20        277.41        296.72         7.20 o                         
   6   1  20         11.06         14.56         2.45 o                         
   7   1  20         92.52         89.57         2.56 o                         
   8   1  20          0.65          0.59         2.47 o                         
   9   1  20        231.03        261.25         5.90 o                         
  10   1  20         29.92         23.58         2.85 o                         
  11   1  20          5.91          9.66         2.62 o                         
  12   1  20         14.65         13.47         2.79 o                         
   0   2  20        104.39        124.87         3.34 o                         
   1   2  20        330.08        339.32         8.20 o                         
   2   2  20          0.49          0.03         2.44 o                         
   3   2  20          1.54          5.42         2.47 o                         
   4   2  20          0.82          0.00         2.43 o                         
   5   2  20        193.83        189.34         3.02 o                         
   6   2  20         56.31         60.58         3.80 o                         
   7   2  20        243.15        272.35         6.60 o                         
   8   2  20         26.63         27.47         2.40 o                         
   9   2  20         68.55         63.61         3.68 o                         
  10   2  20         64.68         58.39         3.46 o                         
  11   2  20          0.07          0.17         3.01 o                         
   1   3  20        155.56        124.68         3.91 o                         
   2   3  20          1.87          2.12         2.53 o                         
   3   3  20        790.32        776.86        21.06 o                         
   4   3  20         55.37         61.22         2.83 o                         
   5   3  20          2.81         10.20         2.66 o                         
   6   3  20          4.61          7.19         2.41 o                         
   7   3  20          0.00          3.76         2.53 o                         
   8   3  20         19.13         17.10         2.58 o                         
   9   3  20        205.32        198.34         7.05 o                         
  10   3  20         22.79         21.88         2.66 o                         
   0   4  20        203.88        205.00         6.08 o                         
   1   4  20         11.04         19.99         3.00 o                         
   2   4  20         44.03         38.60         2.88 o                         
   3   4  20         25.08         28.08         2.74 o                         
   4   4  20          1.33          3.33         2.68 o                         
   5   4  20          0.71          1.56         2.78 o                         
   6   4  20          0.58          2.61         2.75 o                         
   7   4  20         23.91         28.91         2.90 o                         
   8   4  20          1.99          5.86         2.72 o                         
   9   4  20         54.43         52.62         3.05 o                         
   1   5  20          0.02          1.00         4.22 o                         
   2   5  20          8.04          8.35         5.40 o                         
   3   5  20          0.21          2.65         3.63 o                         
   4   5  20          8.66         16.20         3.64 o                         
   5   5  20         12.34         12.46         3.35 o                         
   6   5  20         14.58         21.65         3.40 o                         
   1   1  21        106.20        103.18         2.58 o                         
   2   1  21        127.93        122.48         2.59 o                         
   3   1  21          6.94         11.05         2.41 o                         
   4   1  21        191.74        201.76         3.84 o                         
   5   1  21        222.60        235.41         4.16 o                         
   6   1  21        202.90        211.19         3.87 o                         
   7   1  21         19.34         21.00         2.45 o                         
   8   1  21          5.53          2.71         2.65 o                         
   9   1  21         56.93         59.31         2.72 o                         
  10   1  21          0.58          0.79         2.51 o                         
  11   1  21          0.25          3.85         2.76 o                         
  12   1  21          7.17         12.07         8.08 o                         
   0   2  21         36.24         39.11         3.42 o                         
   1   2  21         60.91         70.48         2.67 o                         
   2   2  21         86.67         94.50         3.05 o                         
   3   2  21         42.05         40.19         2.59 o                         
   4   2  21          7.53          8.16         2.43 o                         
   5   2  21         26.99         32.81         2.48 o                         
   6   2  21        351.64        337.11         3.41 o                         
   7   2  21         11.95         11.63         2.53 o                         
   8   2  21          8.38          9.56         2.49 o                         
   9   2  21         40.44         32.42         2.57 o                         
  10   2  21         42.76         42.94         3.29 o                         
  11   2  21         17.00         16.18         2.78 o                         
   1   3  21         70.76         55.39         2.64 o                         
   2   3  21        333.86        341.04         7.33 o                         
   3   3  21         26.40         30.16         2.66 o                         
   4   3  21         17.20         10.23         2.58 o                         
   5   3  21         32.75         31.69         2.69 o                         
   6   3  21          0.43          2.97         2.63 o                         
   7   3  21          2.52          3.49         2.53 o                         
   8   3  21         33.58         29.71         2.60 o                         
   9   3  21          0.42          3.43         2.61 o                         
  10   3  21         16.79         16.53         2.71 o                         
   0   4  21         13.47         10.08         4.92 o                         
   1   4  21          9.21          7.86         3.46 o                         
   2   4  21         40.97         36.02         2.96 o                         
   3   4  21         10.61         13.54         2.88 o                         
   4   4  21          1.76          2.08         2.93 o                         
   5   4  21          7.15          7.77         2.76 o                         
   6   4  21         34.26         32.87         2.85 o                         
   7   4  21         11.07         12.15         2.97 o                         
   8   4  21         52.26         62.84         3.68 o                         
   1   5  21         13.33         14.71         4.29 o                         
   2   5  21         53.36         49.86         4.69 o                         
   3   5  21          0.56          0.02         3.57 o                         
   4   5  21         76.61         73.90         5.82 o                         
   5   5  21         29.80         33.87         3.70 o                         
   0   0  22        313.39        306.53        17.10 o                         
   1   0  22       1386.33       1418.42        46.76 o                         
   2   0  22         72.31         75.16         3.95 o                         
   3   0  22        958.56        945.12        17.00 o                         
   4   0  22         11.84         14.79         3.19 o                         
   5   0  22          6.82          9.33         3.28 o                         
   6   0  22          2.49         10.54         3.32 o                         
   7   0  22         63.29         74.12         4.80 o                         
   8   0  22          0.00          2.76         3.28 o                         
   9   0  22         14.95         14.49         3.61 o                         
  10   0  22         21.27         27.44         3.55 o                         
  11   0  22         63.88         59.71         4.18 o                         
   1   1  22          0.24          0.55         2.31 o                         
   2   1  22        996.74        966.39        26.45 o                         
   3   1  22        115.02        122.97         3.26 o                         
   4   1  22        381.06        384.09         7.05 o                         
   5   1  22        573.08        598.91         7.45 o                         
   6   1  22        193.39        194.88         3.10 o                         
   7   1  22        262.86        243.59         3.29 o                         
   8   1  22         69.92         78.12         2.92 o                         
   9   1  22         30.83         34.07         2.57 o                         
  10   1  22         23.97         29.00         2.50 o                         
  11   1  22          1.35          2.35         2.66 o                         
   0   2  22         65.69         61.49         4.03 o                         
   1   2  22        210.62        233.61         5.88 o                         
   2   2  22         81.42         76.70         2.76 o                         
   3   2  22          8.33         12.46         2.59 o                         
   4   2  22         61.70         80.13         2.73 o                         
   5   2  22        320.81        346.14         8.09 o                         
   6   2  22        662.44        648.62        15.44 o                         
   7   2  22          7.08          5.96         2.74 o                         
   8   2  22         25.93         37.00         2.61 o                         
   9   2  22          0.81          3.27         2.60 o                         
  10   2  22         90.95         85.10         2.94 o                         
   1   3  22        175.43        180.85         3.20 o                         
   2   3  22          2.74          4.83         2.53 o                         
   3   3  22        121.77        125.54         3.00 o                         
   4   3  22         16.06         14.63         2.73 o                         
   5   3  22          3.13          3.70         2.65 o                         
   6   3  22          0.46          3.25         2.63 o                         
   7   3  22         25.85         25.35         2.70 o                         
   8   3  22        115.82        103.81         3.02 o                         
   9   3  22        124.04        118.54         6.05 o                         
   0   4  22         49.50         36.58         5.96 o                         
   1   4  22          5.58         10.45         4.01 o                         
   2   4  22          3.49          7.98         3.15 o                         
   3   4  22         79.59         67.22         3.15 o                         
   4   4  22          5.32          7.64         2.94 o                         
   5   4  22         91.09         85.58         3.42 o                         
   6   4  22          8.43          9.75         2.96 o                         
   7   4  22          1.88          3.19         2.77 o                         
   1   5  22          1.74          0.45         7.25 o                         
   2   5  22        108.38        105.16         5.05 o                         
   3   5  22         42.55         48.09         3.72 o                         
   4   5  22          0.00          7.05         3.53 o                         
   1   1  23        655.63        675.32        12.33 o                         
   2   1  23        814.02        815.44        12.67 o                         
   3   1  23        177.99        182.58         7.48 o                         
   4   1  23          5.42          8.63         2.50 o                         
   5   1  23        466.84        448.99         6.35 o                         
   6   1  23         21.80         21.69         2.53 o                         
   7   1  23        332.82        335.98         3.49 o                         
   8   1  23          7.23          8.87         2.83 o                         
   9   1  23         15.38         18.08         2.70 o                         
  10   1  23         18.98         13.11         2.55 o                         
   0   2  23         36.84         53.12         3.59 o                         
   1   2  23         44.58         38.69         2.61 o                         
   2   2  23          5.25          6.10         2.69 o                         
   3   2  23        360.00        334.26         5.87 o                         
   4   2  23         26.00         24.89         2.50 o                         
   5   2  23        336.37        323.57         8.32 o                         
   6   2  23        240.40        233.81         4.68 o                         
   7   2  23         36.06         27.99         2.67 o                         
   8   2  23         96.24        101.58         3.55 o                         
   9   2  23        304.30        252.60        10.33 o                         
  10   2  23          6.63          8.01         2.62 o                         
   1   3  23          3.74          6.10         2.89 o                         
   2   3  23         56.72         58.58         3.01 o                         
   3   3  23         30.62         28.48         2.78 o                         
   4   3  23         52.05         51.13         2.81 o                         
   5   3  23         24.88         27.39         2.81 o                         
   6   3  23         31.35         33.59         2.88 o                         
   7   3  23         12.99         15.90         2.89 o                         
   8   3  23         47.85         41.32         3.22 o                         
   9   3  23          4.87          5.96         3.50 o                         
   0   4  23        422.69        410.74        17.72 o                         
   1   4  23          5.43          6.23         3.68 o                         
   2   4  23          0.06          2.14         3.04 o                         
   3   4  23         38.21         40.88         3.05 o                         
   4   4  23         68.64         63.79         3.05 o                         
   5   4  23         49.84         50.30         3.02 o                         
   6   4  23         49.62         52.26         3.17 o                         
   7   4  23          1.84          8.97         4.00 o                         
   1   5  23         19.00         14.75         5.14 o                         
   2   5  23         27.26         34.93         8.63 o                         
   0   0  24        403.79        453.36        26.87 o                         
   1   0  24        817.30        759.97        22.74 o                         
   2   0  24        590.42        610.46        10.99 o                         
   3   0  24       1209.13       1197.21        20.74 o                         
   4   0  24          5.32          9.36         3.38 o                         
   5   0  24         18.33         24.61         3.44 o                         
   6   0  24        139.28        135.40         6.30 o                         
   7   0  24          8.64          6.68         3.54 o                         
   8   0  24         22.45         24.06         3.73 o                         
   9   0  24         26.38         25.56         3.91 o                         
  10   0  24         19.27         19.15         4.41 o                         
   1   1  24        564.35        587.30        15.25 o                         
   2   1  24        490.99        488.90        12.92 o                         
   3   1  24          3.87          5.21         2.40 o                         
   4   1  24          1.49          3.54         2.61 o                         
   5   1  24          4.34          7.97         3.13 o                         
   6   1  24          3.21          2.76         2.44 o                         
   7   1  24          6.99          6.28         2.48 o                         
   8   1  24          0.75          0.40         2.58 o                         
   9   1  24          4.57          4.93         2.66 o                         
  10   1  24         30.14         32.04         2.57 o                         
   0   2  24         11.80          7.73         4.33 o                         
   1   2  24        122.68        137.87         4.01 o                         
   2   2  24         20.18         16.06         2.59 o                         
   3   2  24         58.51         50.99         2.73 o                         
   4   2  24          0.27          4.12         2.46 o                         
   5   2  24          4.77         10.42         2.71 o                         
   6   2  24         12.52         14.21         2.77 o                         
   7   2  24          1.20          3.80         2.64 o                         
   8   2  24         46.35         50.22         2.89 o                         
   9   2  24         58.83         52.32         2.80 o                         
   1   3  24        141.50        123.27         3.25 o                         
   2   3  24          0.46          1.73         2.82 o                         
   3   3  24          6.95         14.05         2.71 o                         
   4   3  24         61.68         57.85         3.05 o                         
   5   3  24         62.23         55.82         3.05 o                         
   6   3  24          2.92          2.58         2.87 o                         
   7   3  24         69.21         68.20         3.05 o                         
   8   3  24         26.29         27.15         2.97 o                         
   0   4  24        162.36        139.79        16.61 o                         
   1   4  24         60.45         55.67         3.84 o                         
   2   4  24          7.36          9.62         3.18 o                         
   3   4  24         14.64         16.29         3.17 o                         
   4   4  24          1.13          4.54         2.87 o                         
   5   4  24         12.71         13.11         3.07 o                         
   6   4  24          3.64          6.79         3.79 o                         
   1   1  25         27.09         25.53         2.54 o                         
   2   1  25         12.48         13.33         2.53 o                         
   3   1  25         58.65         60.98         2.73 o                         
   4   1  25         55.07         58.45         2.72 o                         
   5   1  25        113.69        109.84         3.84 o                         
   6   1  25         26.99         27.16         2.58 o                         
   7   1  25         28.74         28.75         2.66 o                         
   8   1  25          5.19          4.50         2.55 o                         
   9   1  25         12.73         14.34         2.78 o                         
   0   2  25         50.38         50.36         4.66 o                         
   1   2  25         75.56         68.52         4.28 o                         
   2   2  25         18.88         19.15         2.69 o                         
   3   2  25         12.27         15.94         2.67 o                         
   4   2  25         26.27         22.54         2.63 o                         
   5   2  25        276.03        268.52         8.31 o                         
   6   2  25         51.06         46.44         3.09 o                         
   7   2  25          2.45          5.29         2.87 o                         
   8   2  25          0.00          7.09         2.85 o                         
   1   3  25          1.60          0.22         2.84 o                         
   2   3  25          0.18          3.21         2.67 o                         
   3   3  25        228.72        203.22         8.05 o                         
   4   3  25         72.11         56.56         3.23 o                         
   5   3  25         14.27         16.60         3.10 o                         
   6   3  25          8.77          7.19         2.86 o                         
   7   3  25          6.30          6.05         2.87 o                         
   0   4  25         45.83         41.41         5.74 o                         
   1   4  25        127.52        123.03         4.53 o                         
   2   4  25          2.34          3.51         3.32 o                         
   3   4  25         68.58         59.72         4.25 o                         
   4   4  25         49.36         41.09         3.05 o                         
   0   0  26          1.94         11.67         6.77 o                         
   1   0  26          1.05          2.42         3.45 o                         
   2   0  26        131.69        132.09         6.66 o                         
   3   0  26         14.71         17.56         3.56 o                         
   4   0  26         19.82         18.25         4.00 o                         
   5   0  26         25.85         31.51         3.49 o                         
   6   0  26          9.89         11.09         3.51 o                         
   7   0  26         20.29         18.01         3.61 o                         
   8   0  26         61.11         60.70         4.11 o                         
   9   0  26         23.12         22.30         3.80 o                         
   1   1  26          0.64          3.03         2.44 o                         
   2   1  26          2.51          8.78         2.58 o                         
   3   1  26        217.22        239.67         7.16 o                         
   4   1  26         13.06         19.48         2.62 o                         
   5   1  26         46.39         37.65         2.68 o                         
   6   1  26          6.56         10.90         2.59 o                         
   7   1  26          0.00          0.53         2.61 o                         
   8   1  26          1.03          2.85         2.74 o                         
   0   2  26         26.13         21.59         4.34 o                         
   1   2  26          4.65          9.50         2.60 o                         
   2   2  26          9.53         13.04         2.67 o                         
   3   2  26          0.03          1.33         2.78 o                         
   4   2  26         35.16         36.84         2.80 o                         
   5   2  26          0.05          2.88         2.65 o                         
   6   2  26          5.52          6.09         2.92 o                         
   7   2  26         30.62         37.08         2.99 o                         
   8   2  26          2.29          1.45         2.83 o                         
   1   3  26         10.42         12.75         3.79 o                         
   2   3  26         18.44         22.66         2.93 o                         
   3   3  26          3.51          6.34         2.88 o                         
   4   3  26          5.76          5.50         2.90 o                         
   5   3  26          2.08          1.32         3.03 o                         
   6   3  26         19.89         20.75         3.01 o                         
   0   4  26          0.30          2.13         6.20 o                         
   1   4  26         31.44         34.93         4.02 o                         
   2   4  26          1.28          2.36         3.32 o                         
   3   4  26          4.18          6.84         8.01 o                         
   1   1  27         50.23         49.73         3.40 o                         
   2   1  27         29.20         23.01         2.62 o                         
   3   1  27          1.18          4.64         2.66 o                         
   4   1  27          0.94          3.68         2.71 o                         
   5   1  27         25.20         21.67         2.64 o                         
   6   1  27          1.64          2.78         2.76 o                         
   7   1  27          8.72          8.64         2.85 o                         
   8   1  27          1.82          2.38         2.75 o                         
   0   2  27         65.75         44.55         5.08 o                         
   1   2  27         12.75         17.21         3.05 o                         
   2   2  27         17.74         19.06         2.70 o                         
   3   2  27         16.83         15.61         2.73 o                         
   4   2  27         61.02         59.66         3.17 o                         
   5   2  27         83.36         67.40         3.12 o                         
   6   2  27        113.87         86.18         3.23 o                         
   7   2  27         10.62          6.29         2.85 o                         
   1   3  27         30.71         24.63         3.53 o                         
   2   3  27         14.57         10.11         2.92 o                         
   3   3  27         26.21         27.01         2.97 o                         
   4   3  27          5.51          5.10         3.14 o                         
   5   3  27          0.11          1.73         2.91 o                         
   0   0  28        365.11        317.11         9.95 o                         
   1   0  28          5.55          8.01         3.62 o                         
   2   0  28          4.41          6.05         3.88 o                         
   3   0  28         23.35         18.25         4.03 o                         
   4   0  28          3.80          5.44         3.59 o                         
   5   0  28         11.84         17.26         3.59 o                         
   6   0  28        190.87        203.43        15.81 o                         
   7   0  28          0.00          4.61         3.97 o                         
   1   1  28         38.68         37.04         2.71 o                         
   2   1  28         67.99         78.76         4.93 o                         
   3   1  28         64.20         70.26         3.37 o                         
   4   1  28         60.54         67.23         3.40 o                         
   5   1  28          3.80          5.81         2.67 o                         
   6   1  28          0.15          0.13         2.69 o                         
   7   1  28          9.07          9.26         3.30 o                         
   0   2  28        104.80        104.33        12.16 o                         
   1   2  28          5.38          8.17         2.89 o                         
   2   2  28          0.68          2.95         2.60 o                         
   3   2  28          2.82          3.43         2.67 o                         
   4   2  28          0.08          0.88         2.83 o                         
   5   2  28          2.76          2.15         2.86 o                         
   6   2  28         45.88         46.17         5.29 o                         
   1   3  28         39.62         30.45         3.79 o                         
   2   3  28         45.99         40.55         3.38 o                         
   3   3  28          2.18          4.68         3.04 o                         
   1   1  29         16.95         17.29         2.97 o                         
   2   1  29         12.28         12.31         2.85 o                         
   3   1  29          5.57          5.10         2.85 o                         
   4   1  29          5.12          7.40         2.76 o                         
   5   1  29          2.05          4.67         2.81 o                         
   0   2  29          0.43         -3.96         5.18 o                         
   1   2  29         26.06         33.89         5.10 o                         
   2   2  29          8.95          6.34         2.87 o                         
   3   2  29         18.55         16.75         2.88 o                         
   4   2  29          2.34          4.07         2.83 o                         
   0   0  30        257.06        238.64         9.74 o                         
   1   0  30         34.90         26.87         5.06 o                         
   2   0  30         22.08         17.64         3.69 o                         
   3   0  30         15.11         17.77         3.77 o                         
   4   0  30          8.95          7.66         4.19 o                         
   1   1  30         51.80         53.28         3.94 o                         
   2   1  30          7.58          6.12         3.06 o                         
   3   1  30         41.48         37.79         3.57 o                         
   4   1  30         39.63         40.51         3.20 o                         
   0   2  30         59.62         57.41         8.74 o                         
   1   2  30         53.00         46.61         3.70 o                         
   2   2  30         14.03          6.90         5.78 o                         
   1   1  31         32.11         28.59         6.63 o                         
                                                                                
